# Supplementary material for: Core-shell microcapsules compatible with routine injection enable prime-boost immunization against malaria with a single shot
Source: Sci Transl Med. Author manuscript; Available in PMC 2025 Aug 27. (PMC7618038; doi:10.1126/scitranslmed.adw2256)
Supplement: Data File [file EMS206665-supplement-Data_File.xlsx]

## Sheet: Fig1C_ProductionStability
Time	Type	Diameter
1	core	41.5314
1	core	41.76
1	core	41.7029
1	core	41.7829
1	core	41.7486
1	core	41.68
1	core	41.6343
1	core	41.6229
1	core	41.7486
1	core	41.9771
1	core	41.8971
1	core	41.6686
1	core	41.7714
1	core	41.6343
1	core	41.6914
1	core	41.4171
1	core	41.4514
1	core	41.5886
1	core	41.6914
1	core	41.7371
1	core	41.6571
1	core	41.6114
1	core	41.6457
1	core	41.4743
1	core	41.68
1	core	41.7714
1	core	41.7943
1	core	41.7257
1	core	41.76
1	core	41.5543
1	core	41.5314
1	core	41.5886
1	core	41.4514
1	core	41.6686
1	core	41.7257
1	core	41.7943
1	core	41.7371
1	core	41.7486
1	core	41.7371
1	core	41.7829
1	core	41.7486
1	core	41.84
1	core	41.5886
1	core	41.6343
1	core	41.7257
1	core	41.7714
1	core	41.5657
1	core	41.6229
1	core	41.7943
1	core	41.6343
1	core	41.84
1	core	41.8057
1	core	41.7257
1	core	41.8514
1	core	41.8286
1	core	41.6229
1	core	41.6686
1	core	41.6686
1	core	41.28
1	core	41.28
1	core	41.3829
1	core	41.6343
1	core	41.76
1	core	41.5886
1	core	41.6571
1	core	41.8057
1	core	41.84
1	core	41.7029
1	core	41.4857
1	core	41.7257
1	core	41.7486
1	core	41.6457
1	core	41.5429
1	core	41.5543
1	core	41.6571
1	core	41.6
1	core	41.6457
1	core	41.4857
1	core	41.5086
1	core	41.5543
1	core	41.6914
1	core	41.5886
1	core	41.4286
1	core	41.2343
1	core	41.2457
1	core	41.1771
1	core	41.36
1	core	41.4857
1	core	41.4514
1	core	41.44
1	core	41.2686
1	core	41.6
1	core	41.5886
1	core	41.4057
1	core	41.2114
1	core	40
1	core	41.44
1	core	41.28
1	core	41.3486
1	core	41.3943
1	core	41.4171
1	outer drop	86.2857
1	outer drop	88.6857
1	outer drop	88.8114
1	outer drop	88.3086
1	outer drop	88.7657
1	outer drop	87.8514
1	outer drop	89.4514
1	outer drop	89.0514
1	outer drop	88.48
1	outer drop	88.7429
1	outer drop	88.08
1	outer drop	88.3771
1	outer drop	88.4114
1	outer drop	88.1714
1	outer drop	88.1257
1	outer drop	87.6343
1	outer drop	88.48
1	outer drop	88.6171
1	outer drop	88.3771
1	outer drop	88.8343
1	outer drop	88.6514
1	outer drop	89.0286
1	outer drop	88.9714
1	outer drop	88.4914
1	outer drop	88.0343
1	outer drop	88.7771
1	outer drop	88.9143
1	outer drop	88.5829
1	outer drop	88.24
1	outer drop	88.5714
1	outer drop	88.4343
1	outer drop	88.4686
1	outer drop	88.6286
1	outer drop	88.5143
1	outer drop	88.8343
1	outer drop	89.1771
1	outer drop	88.8343
1	outer drop	88.5829
1	outer drop	88.6857
1	outer drop	88.3886
1	outer drop	88.56
1	outer drop	88.6286
1	outer drop	88.64
1	outer drop	89.0171
1	outer drop	88.0686
1	outer drop	88.56
1	outer drop	88.4
1	outer drop	89.1429
1	outer drop	88.3771
1	outer drop	88.9829
1	outer drop	88.5486
1	outer drop	89.44
1	outer drop	89.1429
1	outer drop	87.4743
1	outer drop	88.32
1	outer drop	88.4114
1	outer drop	88.1143
1	outer drop	88.6057
1	outer drop	88.2971
1	outer drop	88.2743
1	outer drop	88.9257
1	outer drop	88.8457
1	outer drop	88.6514
1	outer drop	89.8971
1	outer drop	89.2343
1	outer drop	90.0114
1	outer drop	89.2
1	outer drop	88.9143
1	outer drop	87.5429
1	outer drop	89.44
1	outer drop	87.2914
1	outer drop	87.6343
1	outer drop	88.2514
1	outer drop	88.24
1	outer drop	88.0686
1	outer drop	88.2743
1	outer drop	88.5371
1	outer drop	88.7429
1	outer drop	88.7543
1	outer drop	88.7771
1	outer drop	88.9829
1	outer drop	88.6057
1	outer drop	89.1429
1	outer drop	88.9257
1	outer drop	89.4171
1	outer drop	88.2971
1	outer drop	90.1486
1	outer drop	88.5829
1	outer drop	89.2457
1	outer drop	89.4743
1	outer drop	89.5886
1	outer drop	90.4343
1	outer drop	90.6743
1	outer drop	90
1	outer drop	89.9886
1	outer drop	90.5257
1	outer drop	88.9943
1	outer drop	90.2286
1	outer drop	89.2571
1	outer drop	90.1829
1	outer drop	90.72
1	outer drop	89.1543
10	core	43.2914
10	core	43.6571
10	core	43.6571
10	core	43.4857
10	core	43.5771
10	core	43.6229
10	core	43.52
10	core	43.6229
10	core	43.7143
10	core	43.6
10	core	44.2971
10	core	43.8629
10	core	43.7257
10	core	43.6686
10	core	43.6571
10	core	43.4857
10	core	43.4857
10	core	43.7257
10	core	43.6
10	core	43.5657
10	core	43.5086
10	core	43.7829
10	core	43.6686
10	core	43.9886
10	core	43.52
10	core	43.6914
10	core	43.8171
10	core	43.7143
10	core	43.76
10	core	43.84
10	core	43.6686
10	core	43.7371
10	core	43.5886
10	core	43.3371
10	core	43.7257
10	core	43.7257
10	core	43.5771
10	core	43.6229
10	core	43.7486
10	core	44.3543
10	core	43.7486
10	core	43.76
10	core	43.4743
10	core	43.5657
10	core	43.68
10	core	43.6686
10	core	43.7143
10	core	43.6
10	core	43.7943
10	core	43.8857
10	core	43.6
10	core	43.36
10	core	43.7257
10	core	43.6457
10	core	43.6114
10	core	43.6914
10	core	43.6114
10	core	43.7257
10	core	43.6571
10	core	43.6457
10	core	43.6
10	core	43.6571
10	core	43.7371
10	core	43.8171
10	core	43.7943
10	core	43.5886
10	core	43.5657
10	core	43.7486
10	core	43.8629
10	core	43.6686
10	core	43.6571
10	core	44.2057
10	core	43.5657
10	core	43.6686
10	core	43.7257
10	core	43.9429
10	core	43.6229
10	core	43.52
10	core	43.4857
10	core	43.6686
10	core	43.5886
10	core	44.2286
10	core	43.3029
10	core	43.6571
10	core	43.8171
10	core	43.6114
10	core	43.8057
10	core	43.6
10	core	43.8743
10	core	43.7486
10	core	43.76
10	core	43.8171
10	core	43.6114
10	core	43.6229
10	core	43.4629
10	core	43.9886
10	core	43.7029
10	core	43.52
10	core	43.52
10	core	43.6571
10	core	43.6343
10	core	43.6343
10	core	44.0457
10	core	43.6686
10	core	43.6457
10	core	43.76
10	core	43.6229
10	core	43.7486
10	core	43.7257
10	core	43.7371
10	core	43.6
10	core	43.6457
10	core	43.7029
10	outer drop	81.6229
10	outer drop	82.8229
10	outer drop	82.9829
10	outer drop	82.8686
10	outer drop	83.2343
10	outer drop	83.1314
10	outer drop	82.72
10	outer drop	82.8686
10	outer drop	83.2229
10	outer drop	82.4229
10	outer drop	82.88
10	outer drop	82.8914
10	outer drop	82.8
10	outer drop	83.0057
10	outer drop	82.96
10	outer drop	83.04
10	outer drop	83.0286
10	outer drop	82.7771
10	outer drop	82.7543
10	outer drop	82.5829
10	outer drop	82.7429
10	outer drop	82.6971
10	outer drop	82.2743
10	outer drop	83.0629
10	outer drop	82.9829
10	outer drop	82.8
10	outer drop	82.4571
10	outer drop	83.12
10	outer drop	82.9371
10	outer drop	83.04
10	outer drop	82.5943
10	outer drop	83.0057
10	outer drop	82.9714
10	outer drop	82.9029
10	outer drop	82.8229
10	outer drop	83.1429
10	outer drop	82.96
10	outer drop	82.7429
10	outer drop	83.0743
10	outer drop	82.32
10	outer drop	83.3029
10	outer drop	83.0857
10	outer drop	82.8343
10	outer drop	82.6629
10	outer drop	82.7429
10	outer drop	83.2
10	outer drop	82.8914
10	outer drop	83.2
10	outer drop	82.3771
10	outer drop	82.7314
10	outer drop	82.9943
10	outer drop	82.9029
10	outer drop	83.1886
10	outer drop	82.6971
10	outer drop	82.9029
10	outer drop	83.0743
10	outer drop	82.3886
10	outer drop	82.6057
10	outer drop	82.9143
10	outer drop	82.6057
10	outer drop	83.0514
10	outer drop	82.8229
10	outer drop	82.8
10	outer drop	83.0971
10	outer drop	83.0057
10	outer drop	82.88
10	outer drop	82.56
10	outer drop	82.9257
10	outer drop	82.6629
10	outer drop	82.9143
10	outer drop	82.8686
10	outer drop	82.6743
10	outer drop	82.7429
10	outer drop	83.0743
10	outer drop	83.3371
10	outer drop	82.8
10	outer drop	82.8
10	outer drop	84.0343
10	outer drop	82.3429
10	outer drop	82.4343
10	outer drop	82.9943
10	outer drop	83.0057
10	outer drop	82.8914
10	outer drop	82.6171
10	outer drop	82.3886
10	outer drop	82.9714
10	outer drop	82.3086
10	outer drop	84.6629
10	outer drop	81.36
10	outer drop	82.1714
10	outer drop	83.1543
10	outer drop	82.7086
10	outer drop	83.0057
10	outer drop	82.5029
10	outer drop	83.0057
10	outer drop	82.7086
10	outer drop	82.7543
10	outer drop	83.1543
10	outer drop	82.7771
10	outer drop	83.0171
10	outer drop	82.4343
10	outer drop	82.8114
10	outer drop	82.8
10	outer drop	82.8457
10	outer drop	82.4914
10	outer drop	83.0743
10	outer drop	82.8571
10	outer drop	83.1543
10	outer drop	83.7829
10	outer drop	82.3886
10	outer drop	82.6286
10	outer drop	82.8343
10	outer drop	83.7143
12	core	41.8171
12	core	41.7829
12	core	41.7943
12	core	41.9657
12	core	41.9657
12	core	42.16
12	core	41.84
12	core	41.7486
12	core	41.5771
12	core	41.9543
12	core	42.1829
12	core	42.24
12	core	41.7943
12	core	42
12	core	41.9771
12	core	41.7829
12	core	42.0457
12	core	41.7943
12	core	41.7371
12	core	41.8857
12	core	41.92
12	core	42.0114
12	core	42.1486
12	core	42.3429
12	core	42.0343
12	core	42.1257
12	core	41.7371
12	core	41.7486
12	core	41.6686
12	core	42.0914
12	core	42.0229
12	core	41.5657
12	core	41.84
12	core	42.16
12	core	42.0457
12	core	42.0457
12	core	41.9543
12	core	41.8514
12	core	41.9314
12	core	41.8629
12	core	41.68
12	core	41.6686
12	core	41.9429
12	core	41.9543
12	core	41.8857
12	core	42.16
12	core	41.8971
12	core	41.8629
12	core	41.8743
12	core	41.8629
12	core	41.6114
12	core	42.0114
12	core	41.7714
12	core	41.9429
12	core	41.8857
12	core	42
12	core	42.0343
12	core	41.9429
12	core	41.9886
12	core	41.6114
12	core	41.6
12	core	41.9771
12	core	42.1943
12	core	41.92
12	core	41.68
12	core	41.8743
12	core	42.0229
12	core	41.5086
12	core	41.9657
12	core	41.8286
12	core	42.2171
12	core	41.9314
12	core	41.9771
12	core	41.9886
12	core	41.8971
12	core	41.84
12	core	41.8629
12	core	41.9086
12	core	41.5886
12	core	42.1943
12	core	41.9314
12	core	42.08
12	core	42.1486
12	core	41.8857
12	core	41.9771
12	core	42.0571
12	outer drop	85.92
12	outer drop	88.24
12	outer drop	87.6914
12	outer drop	88.4
12	outer drop	87.4057
12	outer drop	88.3314
12	outer drop	87.3029
12	outer drop	88.3543
12	outer drop	87.6343
12	outer drop	88.4457
12	outer drop	88.1029
12	outer drop	87.68
12	outer drop	88.0571
12	outer drop	87.3943
12	outer drop	89.3829
12	outer drop	88.2857
12	outer drop	87.6457
12	outer drop	87.0514
12	outer drop	87.6686
12	outer drop	88.1371
12	outer drop	88.1143
12	outer drop	88.4686
12	outer drop	87.7829
12	outer drop	87.8743
12	outer drop	88.56
12	outer drop	88.1029
12	outer drop	88.0686
12	outer drop	87.3486
12	outer drop	87.8514
12	outer drop	87.8971
12	outer drop	88.1371
12	outer drop	87.8857
12	outer drop	88.8686
12	outer drop	87.4743
12	outer drop	88.8229
12	outer drop	87.84
12	outer drop	87.3829
12	outer drop	89.3029
12	outer drop	87.5543
12	outer drop	86.9829
12	outer drop	88.0914
12	outer drop	88.3543
12	outer drop	88.3314
12	outer drop	88.2857
12	outer drop	87.7257
12	outer drop	88.3429
12	outer drop	88.8
12	outer drop	88.0571
12	outer drop	88.3086
12	outer drop	87.6
12	outer drop	88.6286
12	outer drop	87.2686
12	outer drop	87.9886
12	outer drop	87.68
12	outer drop	88.2629
12	outer drop	87.1314
12	outer drop	88.7086
12	outer drop	87.28
12	outer drop	88.8114
12	outer drop	87.9314
12	outer drop	88.6057
12	outer drop	87.3257
12	outer drop	88.08
12	outer drop	88.3657
12	outer drop	87.3143
12	outer drop	88.4114
12	outer drop	90.0114
12	outer drop	86.1371
12	outer drop	87.4971
12	outer drop	88.3086
12	outer drop	88.6286
12	outer drop	88.0343
12	outer drop	87.8857
12	outer drop	89.0171
12	outer drop	87.3371
12	outer drop	87.9657
12	outer drop	87.3943
12	outer drop	87.68
12	outer drop	88.1714
12	outer drop	87.8971
12	outer drop	88.2286
12	outer drop	87.7486
12	outer drop	88.3086
12	outer drop	87.6571
12	outer drop	89.3943
12	outer drop	91.9886
2	core	40.8229
2	core	40.7086
2	core	40.6286
2	core	40.6514
2	core	40.7314
2	core	40.8457
2	core	40.7429
2	core	41.0286
2	core	40.4457
2	core	40.6171
2	core	40.7429
2	core	40.6857
2	core	40.72
2	core	40.9371
2	core	40.7314
2	core	40.72
2	core	40.7086
2	core	40.6743
2	core	40.6971
2	core	40.5257
2	core	40.7657
2	core	40.8686
2	core	40.4
2	core	40.9486
2	core	40.6286
2	core	40.7429
2	core	40.72
2	core	40.6857
2	core	40.5943
2	core	40.9371
2	core	40.6971
2	core	40.5943
2	core	40.7543
2	core	40.6743
2	core	40.7429
2	core	40.8114
2	core	40.7086
2	core	41.0171
2	core	40.6971
2	core	40.7771
2	core	40.64
2	core	40.8229
2	core	40.64
2	core	40.7771
2	core	40.9486
2	core	40.5714
2	core	40.6857
2	core	40.9143
2	core	40.56
2	core	40.6857
2	core	40.4914
2	core	40.7657
2	core	40.6629
2	core	40.6857
2	core	40.7314
2	core	40.2171
2	core	40.4686
2	core	40.5829
2	core	40.64
2	core	40.7886
2	core	40.64
2	core	40.8114
2	core	40.6171
2	core	40.5143
2	core	40.6514
2	core	40.88
2	core	40.7429
2	core	40.8
2	core	40.8
2	core	40.8686
2	core	40.7543
2	core	40.7086
2	core	40.7086
2	core	40.64
2	core	40.7314
2	core	40.8571
2	core	40.6514
2	core	40.5371
2	core	40.7543
2	core	40.64
2	core	40.8686
2	core	40.6057
2	core	40.6857
2	core	40.7886
2	core	40.6286
2	core	40.6743
2	core	40.4686
2	core	40.9257
2	core	40.7886
2	core	40.7086
2	core	40.6286
2	core	40.64
2	core	40.8
2	core	40.6057
2	core	40.64
2	core	40.8114
2	core	40.4914
2	outer drop	87.4629
2	outer drop	86.3429
2	outer drop	87.3943
2	outer drop	88.8686
2	outer drop	88.5714
2	outer drop	88.2514
2	outer drop	88.0457
2	outer drop	89.92
2	outer drop	86.56
2	outer drop	88.7657
2	outer drop	88.0343
2	outer drop	90.0457
2	outer drop	87.52
2	outer drop	91.04
2	outer drop	84.88
2	outer drop	87.7029
2	outer drop	87.8629
2	outer drop	88.1714
2	outer drop	88.88
2	outer drop	87.6914
2	outer drop	88.2857
2	outer drop	88.0343
2	outer drop	87.9657
2	outer drop	88.0571
2	outer drop	88.0229
2	outer drop	87.8286
2	outer drop	87.6914
2	outer drop	88.9486
2	outer drop	86.2171
2	outer drop	88.6286
2	outer drop	88.1486
2	outer drop	88.4914
2	outer drop	88.2629
2	outer drop	87.9771
2	outer drop	87.9543
2	outer drop	88.1486
2	outer drop	87.8743
2	outer drop	88.0914
2	outer drop	85.76
2	outer drop	88.1029
2	outer drop	87.92
2	outer drop	87.9771
2	outer drop	88.1829
2	outer drop	87.7029
2	outer drop	91.28
2	outer drop	85.7371
2	outer drop	88.2857
2	outer drop	87.7371
2	outer drop	88.8457
2	outer drop	87.8629
2	outer drop	88.08
2	outer drop	89.0514
2	outer drop	87.0057
2	outer drop	88.5829
2	outer drop	88.32
2	outer drop	87.8971
2	outer drop	88.1943
2	outer drop	87.4971
2	outer drop	88.16
2	outer drop	88.4229
2	outer drop	88.1371
2	outer drop	88.7429
2	outer drop	86.3771
2	outer drop	87.68
2	outer drop	88.2057
2	outer drop	87.6343
2	outer drop	88.5371
2	outer drop	88.0343
2	outer drop	88.3657
2	outer drop	88.0571
2	outer drop	87.6343
2	outer drop	88.4
2	outer drop	88.5257
2	outer drop	87.9314
2	outer drop	88.5829
2	outer drop	87.9429
2	outer drop	88.6971
2	outer drop	88.1143
2	outer drop	88.4
2	outer drop	87.7371
2	outer drop	87.9657
2	outer drop	88.3771
2	outer drop	88.5371
2	outer drop	88.8
2	outer drop	87.1314
2	outer drop	88.7314
2	outer drop	87.5771
2	outer drop	88.56
2	outer drop	87.9657
2	outer drop	88.3657
2	outer drop	88.08
2	outer drop	88.16
2	outer drop	87.8514
2	outer drop	87.4743
2	outer drop	89.4629
2	outer drop	87.5543
2	outer drop	87.6343
2	outer drop	88.3429
2	outer drop	89.6571
3	core	41.6
3	core	41.6114
3	core	41.52
3	core	41.36
3	core	41.6914
3	core	41.4971
3	core	41.3829
3	core	41.2686
3	core	41.4743
3	core	41.3486
3	core	41.6
3	core	41.3257
3	core	41.5543
3	core	41.3943
3	core	41.5086
3	core	41.5429
3	core	41.4857
3	core	41.44
3	core	41.2
3	core	41.6457
3	core	41.5886
3	core	41.3829
3	core	41.6229
3	core	41.4629
3	core	41.4286
3	core	41.3257
3	core	41.4514
3	core	41.4743
3	core	41.52
3	core	41.3943
3	core	41.4171
3	core	41.6114
3	core	41.4743
3	core	41.52
3	core	41.4971
3	core	41.4629
3	core	41.6114
3	core	41.5886
3	core	41.3257
3	core	41.4286
3	core	41.4057
3	core	41.3371
3	core	41.4629
3	core	41.4857
3	core	41.5543
3	core	41.4629
3	core	41.5657
3	core	41.5429
3	core	41.4629
3	core	41.4743
3	core	41.6
3	core	41.4514
3	core	41.5314
3	core	41.2686
3	core	41.28
3	core	41.4857
3	core	41.4171
3	core	41.6229
3	core	41.3371
3	core	41.3143
3	core	41.3943
3	core	41.4171
3	core	41.5429
3	core	41.3943
3	core	41.4971
3	core	41.52
3	core	41.4743
3	core	41.4971
3	core	41.4743
3	core	41.4514
3	core	41.6457
3	core	41.4857
3	core	41.5086
3	core	41.4171
3	core	41.3486
3	core	41.4629
3	core	41.5771
3	core	41.44
3	core	41.5314
3	core	41.3486
3	core	41.4629
3	core	41.28
3	core	41.3486
3	core	41.4629
3	core	41.4171
3	core	41.44
3	core	41.3829
3	core	41.4857
3	core	41.6343
3	core	41.4514
3	core	41.44
3	core	41.4629
3	core	41.52
3	core	41.4857
3	core	41.4629
3	core	40.4114
3	core	41.4743
3	core	41.5886
3	core	41.3829
3	core	41.6343
3	core	41.36
3	core	41.3371
3	core	41.2457
3	outer drop	85.6457
3	outer drop	86.88
3	outer drop	86.9943
3	outer drop	87.2686
3	outer drop	87.1886
3	outer drop	87.3486
3	outer drop	87.4971
3	outer drop	87.3257
3	outer drop	87.4057
3	outer drop	87.4286
3	outer drop	87.4857
3	outer drop	87.5771
3	outer drop	87.2343
3	outer drop	87.2343
3	outer drop	87.5429
3	outer drop	87.6229
3	outer drop	87.3029
3	outer drop	87.28
3	outer drop	87.5657
3	outer drop	87.0514
3	outer drop	87.4971
3	outer drop	87.5771
3	outer drop	85.52
3	outer drop	87.3029
3	outer drop	87.0514
3	outer drop	87.2914
3	outer drop	87.6686
3	outer drop	87.3143
3	outer drop	87.3371
3	outer drop	87.3371
3	outer drop	87.6686
3	outer drop	87.6457
3	outer drop	87.1086
3	outer drop	87.7029
3	outer drop	87.7714
3	outer drop	87.5086
3	outer drop	86.9943
3	outer drop	87.2686
3	outer drop	87.4857
3	outer drop	87.5429
3	outer drop	87.2571
3	outer drop	87.4171
3	outer drop	87.2914
3	outer drop	87.5086
3	outer drop	87.3371
3	outer drop	87.4971
3	outer drop	87.5086
3	outer drop	87.7143
3	outer drop	87.6686
3	outer drop	87.6914
3	outer drop	87.76
3	outer drop	87.3829
3	outer drop	87.36
3	outer drop	87.4743
3	outer drop	87.3486
3	outer drop	87.3829
3	outer drop	87.4171
3	outer drop	87.4743
3	outer drop	87.4171
3	outer drop	87.6
3	outer drop	87.3371
3	outer drop	87.6
3	outer drop	87.76
3	outer drop	87.8286
3	outer drop	87.5657
3	outer drop	87.2571
3	outer drop	87.4743
3	outer drop	87.4971
3	outer drop	85.28
3	outer drop	87.4286
3	outer drop	87.44
3	outer drop	87.3714
3	outer drop	87.6343
3	outer drop	87.84
3	outer drop	87.0514
3	outer drop	87.3371
3	outer drop	87.7714
3	outer drop	87.52
3	outer drop	87.4629
3	outer drop	87.2457
3	outer drop	87.36
3	outer drop	87.3486
3	outer drop	87.2686
3	outer drop	87.3371
3	outer drop	87.2229
3	outer drop	87.5886
3	outer drop	87.4629
3	outer drop	87.7943
3	outer drop	87.6
3	outer drop	85.9886
3	outer drop	87.2229
3	outer drop	87.2686
3	outer drop	87.3714
3	outer drop	87.52
3	outer drop	87.5429
3	outer drop	85.6343
3	outer drop	87.3143
3	outer drop	87.36
3	outer drop	87.36
3	outer drop	87.4514
3	outer drop	87.6914
3	outer drop	87.5543
3	outer drop	87.9314
3	outer drop	87.7829
3	outer drop	85.2686
3	outer drop	86.7657
4	core	41.4857
4	core	41.1657
4	core	41.3371
4	core	41.3829
4	core	41.3029
4	core	41.3371
4	core	41.2457
4	core	41.3257
4	core	41.28
4	core	41.2
4	core	41.28
4	core	41.12
4	core	41.3714
4	core	41.1771
4	core	41.2229
4	core	41.2343
4	core	41.3943
4	core	41.3257
4	core	41.36
4	core	41.2343
4	core	41.3029
4	core	41.2914
4	core	41.1771
4	core	41.2571
4	core	41.3143
4	core	41.2343
4	core	41.2
4	core	41.1429
4	core	41.3486
4	core	41.3486
4	core	41.2686
4	core	41.0971
4	core	41.0514
4	core	41.2229
4	core	41.2
4	core	41.3257
4	core	41.2114
4	core	41.0743
4	core	41.1657
4	core	41.3029
4	core	41.0743
4	core	41.3257
4	core	41.1657
4	core	41.3029
4	core	41.2571
4	core	41.3029
4	core	41.2229
4	core	41.3029
4	core	41.2571
4	core	41.3143
4	core	41.2686
4	core	41.1886
4	core	41.3143
4	core	41.2343
4	core	41.1886
4	core	41.3143
4	core	41.3714
4	core	41.0171
4	core	41.3943
4	core	41.1886
4	core	41.28
4	core	40.9829
4	core	41.1886
4	core	41.3486
4	core	41.3143
4	core	41.2686
4	core	41.1543
4	core	41.1657
4	core	41.1086
4	core	41.2686
4	core	41.2686
4	core	41.1771
4	core	41.4286
4	core	41.3257
4	core	41.3714
4	core	41.4286
4	core	41.1429
4	core	41.3943
4	core	41.04
4	core	41.4057
4	core	41.2114
4	core	41.1771
4	core	41.2686
4	core	41.2343
4	core	41.2343
4	core	41.28
4	core	41.2686
4	core	41.2343
4	core	41.28
4	core	41.3143
4	core	41.3371
4	core	41.2
4	core	41.1657
4	core	41.1886
4	core	40.7886
4	outer drop	87.1771
4	outer drop	85.7829
4	outer drop	87.6
4	outer drop	87.7029
4	outer drop	87.6914
4	outer drop	87.52
4	outer drop	87.9657
4	outer drop	87.4743
4	outer drop	88.2971
4	outer drop	87.7143
4	outer drop	87.2457
4	outer drop	87.6914
4	outer drop	87.6343
4	outer drop	87.7257
4	outer drop	87.9886
4	outer drop	85.8743
4	outer drop	87.4057
4	outer drop	88.4229
4	outer drop	87.4971
4	outer drop	88.7086
4	outer drop	87.1886
4	outer drop	87.7486
4	outer drop	87.5086
4	outer drop	88.08
4	outer drop	87.7257
4	outer drop	88
4	outer drop	87.3486
4	outer drop	87.8286
4	outer drop	88.4571
4	outer drop	87.6
4	outer drop	87.68
4	outer drop	87.5886
4	outer drop	87.5429
4	outer drop	87.8057
4	outer drop	87.5314
4	outer drop	87.8743
4	outer drop	87.8514
4	outer drop	87.5086
4	outer drop	88.64
4	outer drop	86.2743
4	outer drop	87.1771
4	outer drop	87.9429
4	outer drop	87.9886
4	outer drop	87.52
4	outer drop	87.3029
4	outer drop	87.3714
4	outer drop	88.4114
4	outer drop	87.1771
4	outer drop	87.5429
4	outer drop	87.6686
4	outer drop	88.1143
4	outer drop	85.6343
4	outer drop	87.6571
4	outer drop	88.0457
4	outer drop	87.3371
4	outer drop	87.7714
4	outer drop	87.9314
4	outer drop	88.0343
4	outer drop	87.7029
4	outer drop	87.7029
4	outer drop	87.9086
4	outer drop	87.68
4	outer drop	88.1829
4	outer drop	86.8686
4	outer drop	88.1829
4	outer drop	86.96
4	outer drop	87.7829
4	outer drop	87.52
4	outer drop	87.8629
4	outer drop	87.1314
4	outer drop	87.3257
4	outer drop	88.2057
4	outer drop	87.52
4	outer drop	87.6457
4	outer drop	86.8343
4	outer drop	87.1314
4	outer drop	87.4971
4	outer drop	87.8057
4	outer drop	87.6343
4	outer drop	87.4743
4	outer drop	87.84
4	outer drop	87.52
4	outer drop	87.8629
4	outer drop	87.6457
4	outer drop	85.6343
4	outer drop	89.0971
4	outer drop	87.1429
4	outer drop	86.72
4	outer drop	89.4857
4	outer drop	86.4
4	outer drop	87.7714
4	outer drop	87.6343
4	outer drop	87.7029
4	outer drop	87.6
4	outer drop	87.5657
4	outer drop	88.0914
4	outer drop	87.8743
4	outer drop	91.36
5	core	40.9371
5	core	40.8686
5	core	40.3314
5	core	40.9486
5	core	40.96
5	core	41.1086
5	core	40.9371
5	core	40.9257
5	core	40.9486
5	core	40.9486
5	core	40.96
5	core	41.0057
5	core	40.8343
5	core	41.1086
5	core	41.1429
5	core	40.8457
5	core	40.8457
5	core	41.1886
5	core	40.8229
5	core	41.0057
5	core	40.9943
5	core	40.8343
5	core	40.9486
5	core	40.9371
5	core	40.9371
5	core	41.0057
5	core	40.9943
5	core	41.1429
5	core	40.9143
5	core	41.1086
5	core	40.7543
5	core	41.0857
5	core	41.1314
5	core	41.2114
5	core	40.9371
5	core	41.0286
5	core	40.7086
5	core	41.1429
5	core	41.1886
5	core	41.2229
5	core	41.0514
5	core	41.0057
5	core	41.36
5	core	41.0057
5	core	40.9714
5	core	41.2
5	core	41.1086
5	core	41.2229
5	core	41.2571
5	core	40.9371
5	core	41.0857
5	core	41.1657
5	core	41.0514
5	core	40.9371
5	core	40.96
5	core	40.9257
5	core	40.8114
5	core	41.1771
5	core	41.0971
5	core	41.1543
5	core	41.2343
5	core	41.0857
5	core	40.9829
5	core	41.0057
5	core	41.0171
5	core	40.9371
5	core	41.04
5	core	40.8571
5	core	41.2
5	core	40.9829
5	core	41.0857
5	core	40.8
5	core	41.0514
5	core	41.0857
5	core	41.1429
5	core	41.0743
5	core	41.1543
5	core	41.0057
5	core	41.0171
5	core	40.9829
5	core	40.6057
5	core	41.0057
5	core	40.8571
5	core	41.1314
5	core	41.0286
5	core	41.2571
5	core	40.9943
5	core	41.1429
5	core	40.8343
5	core	41.0171
5	core	41.2
5	core	41.12
5	core	41.04
5	core	41.1657
5	core	41.0514
5	core	41.04
5	core	41.12
5	core	41.0514
5	outer drop	85.3486
5	outer drop	86.8343
5	outer drop	86.8
5	outer drop	86.48
5	outer drop	86.9029
5	outer drop	86.4343
5	outer drop	86.5486
5	outer drop	86.2629
5	outer drop	86.2514
5	outer drop	87.1543
5	outer drop	87.0629
5	outer drop	85.9086
5	outer drop	86.6171
5	outer drop	86.7086
5	outer drop	86.4343
5	outer drop	87.0286
5	outer drop	86.48
5	outer drop	86.16
5	outer drop	87.1771
5	outer drop	86.8229
5	outer drop	86.2514
5	outer drop	86.0114
5	outer drop	87.3943
5	outer drop	86.0229
5	outer drop	86.7543
5	outer drop	86.6514
5	outer drop	86.32
5	outer drop	86.9143
5	outer drop	86.7429
5	outer drop	86.9143
5	outer drop	86.5943
5	outer drop	86.5257
5	outer drop	86.8686
5	outer drop	86.6171
5	outer drop	86.6514
5	outer drop	85.7486
5	outer drop	86.8114
5	outer drop	86.2171
5	outer drop	86.4457
5	outer drop	85.9543
5	outer drop	86.6286
5	outer drop	85.7257
5	outer drop	86.2514
5	outer drop	86.6743
5	outer drop	87.1086
5	outer drop	85.9543
5	outer drop	86.9029
5	outer drop	86.7429
5	outer drop	86.1714
5	outer drop	86.2286
5	outer drop	86.8114
5	outer drop	86.5714
5	outer drop	86.4686
5	outer drop	87.4629
5	outer drop	85.4057
5	outer drop	86.2971
5	outer drop	86.5143
5	outer drop	86.6857
5	outer drop	86
5	outer drop	86.3543
5	outer drop	86.3657
5	outer drop	85.9771
5	outer drop	86.9714
5	outer drop	85.9657
5	outer drop	86.6171
5	outer drop	86.5371
5	outer drop	86.1257
5	outer drop	86.3086
5	outer drop	86.4343
5	outer drop	86.1371
5	outer drop	86.2857
5	outer drop	86.9486
5	outer drop	86.5486
5	outer drop	87.3714
5	outer drop	86.4114
5	outer drop	86.56
5	outer drop	86.08
5	outer drop	86.3886
5	outer drop	86.4229
5	outer drop	86.3314
5	outer drop	85.9657
5	outer drop	87.5314
5	outer drop	85.7486
5	outer drop	86.6286
5	outer drop	86.3657
5	outer drop	86.56
5	outer drop	86.4229
5	outer drop	86.56
5	outer drop	86.7657
5	outer drop	85.92
5	outer drop	86.9714
5	outer drop	86.3886
5	outer drop	86.9829
5	outer drop	85.9086
5	outer drop	86.24
5	outer drop	87.1086
5	outer drop	86.6286
5	outer drop	88.9943
6	core	43.8286
6	core	43.6
6	core	43.3257
6	core	43.04
6	core	43.4514
6	core	43.6571
6	core	43.4743
6	core	43.7143
6	core	43.4629
6	core	43.7829
6	core	43.4971
6	core	43.4171
6	core	43.2114
6	core	42.9829
6	core	43.7143
6	core	43.4057
6	core	43.4743
6	core	43.44
6	core	43.0629
6	core	43.5543
6	core	43.5429
6	core	43.4171
6	core	43.7029
6	core	43.76
6	core	43.52
6	core	43.1543
6	core	43.5886
6	core	43.5543
6	core	43.4286
6	core	43.5886
6	core	43.4743
6	core	43.4171
6	core	43.4171
6	core	43.3486
6	core	42.9943
6	core	43.6914
6	core	43.4971
6	core	43.5657
6	core	43.3143
6	core	43.2914
6	core	43.5543
6	core	43.2914
6	core	43.44
6	core	43.4171
6	core	43.4857
6	core	43.2914
6	core	43.4629
6	core	43.6114
6	core	43.4514
6	core	43.52
6	core	43.4971
6	core	43.12
6	core	43.52
6	core	43.4057
6	core	43.3943
6	core	43.6571
6	core	43.6114
6	core	43.0629
6	core	43.3486
6	core	43.3943
6	core	43.1429
6	core	43.12
6	core	43.4057
6	core	42.96
6	core	43.3371
6	core	43.6571
6	core	43.2114
6	core	43.6571
6	core	43.5657
6	core	43.6343
6	core	43.1543
6	core	43.4171
6	core	43.4171
6	core	43.4857
6	core	42.9829
6	core	43.1543
6	core	43.0857
6	core	43.44
6	core	43.3371
6	core	43.5429
6	core	43.5886
6	core	43.3029
6	core	43.5429
6	core	43.7829
6	core	43.3257
6	core	43.5086
6	core	43.84
6	core	43.4857
6	core	43.4743
6	core	43.4057
6	core	43.2571
6	core	43.4286
6	core	43.28
6	core	43.4857
6	core	43.3371
6	core	43.5429
6	core	43.3714
6	core	43.4629
6	core	43.6343
6	core	43.5543
6	core	43.6457
6	core	43.36
6	core	43.7029
6	core	43.5429
6	core	43.4629
6	core	43.2457
6	core	43.6343
6	core	43.3829
6	core	43.5429
6	core	43.1429
6	outer drop	82.1143
6	outer drop	83.3943
6	outer drop	83.0629
6	outer drop	83.7943
6	outer drop	83.6229
6	outer drop	85.2114
6	outer drop	83.0857
6	outer drop	83.92
6	outer drop	83.6114
6	outer drop	83.4857
6	outer drop	84.1143
6	outer drop	83.7486
6	outer drop	84.2286
6	outer drop	82.96
6	outer drop	83.8171
6	outer drop	83.6686
6	outer drop	84.0686
6	outer drop	82.8914
6	outer drop	83.2229
6	outer drop	84.9829
6	outer drop	82.9714
6	outer drop	83.5314
6	outer drop	83.6686
6	outer drop	83.4971
6	outer drop	85.44
6	outer drop	82.9371
6	outer drop	83.44
6	outer drop	83.68
6	outer drop	83.9086
6	outer drop	83.6686
6	outer drop	83.9543
6	outer drop	83.7371
6	outer drop	83.84
6	outer drop	85.28
6	outer drop	82.7886
6	outer drop	83.6
6	outer drop	84.9829
6	outer drop	82.9143
6	outer drop	83.4629
6	outer drop	83.6
6	outer drop	84.0686
6	outer drop	83.8057
6	outer drop	83.3829
6	outer drop	83.7943
6	outer drop	83.7371
6	outer drop	84.4
6	outer drop	83.5771
6	outer drop	83.36
6	outer drop	84.2514
6	outer drop	84
6	outer drop	83.8514
6	outer drop	83.7257
6	outer drop	83.9771
6	outer drop	84.8
6	outer drop	83.5086
6	outer drop	83.84
6	outer drop	83.8171
6	outer drop	83.68
6	outer drop	83.4971
6	outer drop	83.3143
6	outer drop	83.5657
6	outer drop	83.8171
6	outer drop	83.8286
6	outer drop	83.8629
6	outer drop	83.4629
6	outer drop	83.8286
6	outer drop	83.7257
6	outer drop	83.8629
6	outer drop	84.1029
6	outer drop	84.16
6	outer drop	83.8743
6	outer drop	83.8629
6	outer drop	83.44
6	outer drop	83.8857
6	outer drop	83.52
6	outer drop	83.5086
6	outer drop	83.0171
6	outer drop	83.8514
6	outer drop	83.6
6	outer drop	83.5543
6	outer drop	84.24
6	outer drop	83.12
6	outer drop	84.4686
6	outer drop	83.4171
6	outer drop	83.8629
6	outer drop	83.6229
6	outer drop	83.9543
6	outer drop	83.6
6	outer drop	83.4629
6	outer drop	83.9886
6	outer drop	83.4971
6	outer drop	83.1429
6	outer drop	84.0457
6	outer drop	83.5086
6	outer drop	83.7143
6	outer drop	83.4857
6	outer drop	83.8971
6	outer drop	84.0914
6	outer drop	83.44
6	outer drop	83.9314
6	outer drop	83.5429
6	outer drop	83.4514
6	outer drop	84.16
6	outer drop	83.8743
6	outer drop	83.5429
6	outer drop	83.6229
6	outer drop	83.4743
6	outer drop	83.2686
6	outer drop	84.9371
6	outer drop	83.9886
7	core	41.2571
7	core	41.3143
7	core	41.3257
7	core	41.2686
7	core	41.3371
7	core	41.6229
7	core	41.3714
7	core	41.3371
7	core	40.7543
7	core	41.1314
7	core	41.3143
7	core	41.2914
7	core	41.0286
7	core	41.3486
7	core	41.2571
7	core	41.2229
7	core	40.8457
7	core	41.1771
7	core	41.4514
7	core	41.04
7	core	41.3371
7	core	41.12
7	core	41.3371
7	core	41.2914
7	core	41.36
7	core	41.3029
7	core	41.2914
7	core	41.3371
7	core	41.3486
7	core	41.3371
7	core	41.36
7	core	41.2686
7	core	41.3486
7	core	40.9371
7	core	40.9257
7	core	41.12
7	core	41.2114
7	core	41.2
7	core	41.4286
7	core	41.2457
7	core	41.2571
7	core	41.2
7	core	41.2
7	core	41.4629
7	core	41.04
7	core	41.2
7	core	41.2114
7	core	41.3486
7	core	41.3486
7	core	41.4171
7	core	41.0857
7	core	41.2343
7	core	41.0971
7	core	41.36
7	core	41.2343
7	core	41.3829
7	core	41.1657
7	core	41.2
7	core	41.36
7	core	41.3943
7	core	41.3029
7	core	40.5943
7	core	40.8571
7	core	41.36
7	core	41.1314
7	core	41.3029
7	core	41.1657
7	core	41.1314
7	core	41.28
7	core	41.2914
7	core	41.1657
7	core	41.2457
7	core	41.3029
7	core	41.3486
7	core	41.4286
7	core	41.3371
7	core	41.4057
7	core	41.2571
7	core	41.2229
7	core	41.2571
7	core	41.2571
7	core	41.2914
7	core	41.2914
7	core	41.0171
7	core	41.2
7	core	41.0171
7	core	41.2229
7	core	41.2343
7	core	41.1771
7	core	41.3714
7	core	41.2229
7	core	41.3029
7	core	41.2686
7	core	41.36
7	outer drop	86.2286
7	outer drop	86.6514
7	outer drop	87.8743
7	outer drop	86.4914
7	outer drop	86.6286
7	outer drop	86.8914
7	outer drop	86.6286
7	outer drop	87.7714
7	outer drop	86.4686
7	outer drop	87.0057
7	outer drop	87.4514
7	outer drop	89.6571
7	outer drop	83.9429
7	outer drop	86.6743
7	outer drop	84.6057
7	outer drop	86.8571
7	outer drop	86.4571
7	outer drop	86.5714
7	outer drop	86.2171
7	outer drop	87.92
7	outer drop	86.1714
7	outer drop	87.04
7	outer drop	86.08
7	outer drop	86.2514
7	outer drop	87.3257
7	outer drop	85.6571
7	outer drop	87.6571
7	outer drop	87.5314
7	outer drop	86.56
7	outer drop	86.96
7	outer drop	86.4114
7	outer drop	87.2114
7	outer drop	87.5314
7	outer drop	87.3257
7	outer drop	86.2629
7	outer drop	87.2114
7	outer drop	86.72
7	outer drop	86.3543
7	outer drop	87.2457
7	outer drop	89.0171
7	outer drop	83.8514
7	outer drop	87.8629
7	outer drop	87.4514
7	outer drop	87.4057
7	outer drop	86.72
7	outer drop	86.6629
7	outer drop	87.5314
7	outer drop	87.5543
7	outer drop	86.6171
7	outer drop	87.44
7	outer drop	85.68
7	outer drop	86.7314
7	outer drop	87.4743
7	outer drop	86.9829
7	outer drop	87.1771
7	outer drop	86.9829
7	outer drop	87.4057
7	outer drop	86.8343
7	outer drop	86.9143
7	outer drop	87.6571
7	outer drop	86.7771
7	outer drop	87.68
7	outer drop	87.28
7	outer drop	87.1771
7	outer drop	87.2114
7	outer drop	86.8229
7	outer drop	86.5714
7	outer drop	84.7429
7	outer drop	88.2743
7	outer drop	86.48
7	outer drop	86.9943
7	outer drop	87.1314
7	outer drop	86.9371
7	outer drop	86.9486
7	outer drop	87.2914
7	outer drop	86.6514
7	outer drop	86.4457
7	outer drop	87.7829
7	outer drop	86.4343
7	outer drop	86.8571
7	outer drop	87.1543
7	outer drop	87.2571
7	outer drop	87.44
7	outer drop	87.0629
7	outer drop	86.9714
7	outer drop	87.12
7	outer drop	87.2229
7	outer drop	87.0629
7	outer drop	87.1771
7	outer drop	87.6343
7	outer drop	86
7	outer drop	87.2
7	outer drop	87.1771
7	outer drop	87.0857
8	core	42.1829
8	core	41.9771
8	core	42.0343
8	core	41.9086
8	core	42.0571
8	core	42.0571
8	core	42.1143
8	core	42.0686
8	core	42.08
8	core	42.0114
8	core	42.2971
8	core	42.2171
8	core	42.0571
8	core	42.2057
8	core	42.1829
8	core	42.0229
8	core	41.9886
8	core	42.0114
8	core	42.1714
8	core	41.8857
8	core	41.9314
8	core	42.0686
8	core	42.0914
8	core	42.1714
8	core	42.1714
8	core	42.1143
8	core	42.2171
8	core	42.24
8	core	42.0229
8	core	41.9314
8	core	42.1486
8	core	42.1371
8	core	41.9771
8	core	42.0571
8	core	41.9771
8	core	42.1257
8	core	42.2514
8	core	42.1143
8	core	42.0457
8	core	41.9657
8	core	42.1943
8	core	42.0343
8	core	42.08
8	core	42.08
8	core	42.1371
8	core	42.0229
8	core	42.0914
8	core	42.0914
8	core	42.0229
8	core	42.0571
8	core	42.1714
8	core	42.08
8	core	41.92
8	core	42.2286
8	core	42.1371
8	core	42.0686
8	core	41.9657
8	core	41.9886
8	core	42.1029
8	core	42.08
8	core	42.1257
8	core	41.7143
8	core	42.0343
8	core	42.1371
8	core	42.1257
8	core	42.1714
8	core	42.0686
8	core	42.0571
8	core	42.1257
8	core	42.1257
8	core	42.2286
8	core	42.1829
8	core	42.1943
8	core	42.0343
8	core	42.1486
8	core	41.9771
8	core	42.0571
8	core	42.0914
8	core	42.1143
8	core	42.1714
8	core	42.08
8	core	41.9886
8	core	42.0571
8	core	42.1486
8	core	42.1143
8	core	42.0457
8	core	42.1143
8	core	42.08
8	core	42.16
8	core	41.9886
8	core	42.2286
8	core	42.1714
8	core	42.1029
8	core	42.1714
8	core	42.1371
8	core	42.0686
8	core	41.9314
8	core	42.0457
8	core	42.0571
8	core	42.2057
8	core	42.0457
8	outer drop	85.0857
8	outer drop	85.04
8	outer drop	85.7257
8	outer drop	85.5314
8	outer drop	85.44
8	outer drop	85.3257
8	outer drop	85.5657
8	outer drop	84.56
8	outer drop	85.3486
8	outer drop	85.5771
8	outer drop	85.9543
8	outer drop	85.9086
8	outer drop	85.52
8	outer drop	86.0571
8	outer drop	84.96
8	outer drop	84.88
8	outer drop	85.7943
8	outer drop	85.3829
8	outer drop	84.6857
8	outer drop	85.4057
8	outer drop	85.4971
8	outer drop	85.4514
8	outer drop	86.1143
8	outer drop	86.3086
8	outer drop	85.2229
8	outer drop	84.9486
8	outer drop	86.0114
8	outer drop	85.5657
8	outer drop	85.3714
8	outer drop	85.7143
8	outer drop	85.6914
8	outer drop	86.3657
8	outer drop	84.1143
8	outer drop	85.6457
8	outer drop	84.7657
8	outer drop	85.3486
8	outer drop	86.1486
8	outer drop	86.4686
8	outer drop	84.9943
8	outer drop	85.7371
8	outer drop	84.9029
8	outer drop	85.8171
8	outer drop	86.2857
8	outer drop	85.2343
8	outer drop	86.7429
8	outer drop	83.7829
8	outer drop	85.4743
8	outer drop	85.0057
8	outer drop	85.5543
8	outer drop	85.1429
8	outer drop	85.9771
8	outer drop	84.8229
8	outer drop	85.8971
8	outer drop	85.52
8	outer drop	85.4286
8	outer drop	86.0114
8	outer drop	85.3143
8	outer drop	86.0571
8	outer drop	84.2286
8	outer drop	85.7486
8	outer drop	85.2
8	outer drop	85.6343
8	outer drop	85.0857
8	outer drop	85.4286
8	outer drop	86.6857
8	outer drop	84.2629
8	outer drop	86.3771
8	outer drop	84.4914
8	outer drop	85.7486
8	outer drop	85.76
8	outer drop	85.3943
8	outer drop	85.76
8	outer drop	85.1429
8	outer drop	85.0514
8	outer drop	85.4971
8	outer drop	85.7943
8	outer drop	85.0857
8	outer drop	85.7943
8	outer drop	85.5771
8	outer drop	85.2229
8	outer drop	86.16
8	outer drop	85.2571
8	outer drop	85.4743
8	outer drop	85.6229
8	outer drop	85.5886
8	outer drop	85.8057
8	outer drop	85.0514
8	outer drop	85.7943
8	outer drop	85.0629
8	outer drop	85.4971
8	outer drop	85.6114
8	outer drop	85.6914
8	outer drop	85.04
8	outer drop	85.36
8	outer drop	85.44
[truncated: 6 more rows]

## Sheet: Fig1D_HistogramProduction
Feature	Diameter
Particle	60.9786
Particle	61.7403
Particle	61.6226
Particle	61.2274
Particle	61.5194
Particle	61.5379
Particle	61.5637
Particle	61.2903
Particle	62.0154
Particle	60.986
Particle	61.2496
Particle	61.8065
Particle	60.8109
Particle	61.2978
Particle	61.5858
Particle	61.7477
Particle	61.6925
Particle	61.1384
Particle	61.6189
Particle	61.5711
Particle	61.0195
Particle	61.56
Particle	61.4604
Particle	61.2496
Particle	61.3644
Particle	61.2422
Particle	61.6558
Particle	61.7807
Particle	61.6116
Particle	61.1903
Particle	61.8872
Particle	60.6877
Particle	61.9385
Particle	63.6583
Particle	61.4715
Particle	61.2978
Particle	61.453
Particle	61.7293
Particle	61.4309
Particle	61.5194
Particle	61.5932
Particle	61.7514
Particle	61.3644
Particle	61.7256
Particle	61.3422
Particle	61.0158
Particle	60.9451
Particle	61.5674
Particle	61.3015
Particle	61.6594
Particle	60.8594
Particle	61.6558
Particle	61.6558
Particle	61.56
Particle	61.9861
Particle	61.722
Particle	60.96
Particle	61.4936
Particle	61.5969
Particle	62.9486
Particle	61.0046
Particle	61.9897
Particle	61.3458
Particle	61.5674
Particle	61.7844
Particle	60.7512
Particle	61.6226
Particle	61.5821
Particle	61.7036
Particle	61.3976
Particle	61.9568
Particle	61.5711
Particle	61.5711
Particle	61.6337
Particle	61.8762
Particle	61.7256
Particle	61.3865
Particle	60.2524
Particle	61.9092
Particle	61.4456
Particle	60.7549
Particle	61.5489
Particle	61.294
Particle	61.6337
Particle	61.6999
Particle	61.131
Particle	60.8594
Particle	62.0519
Particle	61.7734
Particle	61.1829
Particle	61.1087
Particle	61.1421
Particle	60.8072
Particle	61.4789
Particle	61.5084
Particle	61.5637
Particle	62.1652
Particle	61.257
Particle	61.7036
Particle	61.7991
Particle	60.7362
Particle	61.7881
Particle	61.8872
Particle	61.0715
Particle	61.4899
Particle	61.4161
Particle	61.8872
Particle	61.5895
Particle	61.3311
Particle	61.1347
Particle	61.0678
Particle	60.9563
Particle	61.4567
Particle	63.0135
Particle	61.6374
Particle	61.7293
Particle	61.2274
Particle	61.9751
Particle	61.405
Particle	62.0885
Particle	61.2274
Particle	61.4382
Particle	61.4604
Particle	61.7587
Particle	61.3237
Particle	61.6521
Particle	61.2163
Particle	61.6815
Particle	61.9275
Particle	60.9228
Particle	61.5158
Particle	61.2533
Particle	61.7587
Particle	61.8725
Particle	61.7109
Particle	61.4456
Particle	61.5121
Particle	61.0307
Particle	61.7073
Particle	60.4742
Particle	61.4382
Particle	61.4604
Particle	61.7954
Particle	61.7477
Particle	61.4641
Particle	61.0084
Particle	61.2867
Particle	61.722
Particle	61.7514
Particle	61.4789
Particle	61.6852
Particle	61.6705
Particle	61.3274
Particle	61.8872
Particle	60.7736
Particle	61.7697
Particle	61.9128
Particle	61.8872
Particle	61.6815
Particle	61.3311
Particle	61.8725
Particle	64.7153
Particle	61.1124
Particle	61.2385
Particle	61.4715
Particle	60.986
Particle	61.3458
Particle	61.6889
Particle	61.5784
Particle	60.5192
Particle	61.6005
Particle	62.2782
Particle	60.8594
Particle	61.0195
Particle	61.0344
Particle	61.5895
Particle	61.7514
Particle	61.7183
Particle	61.257
Particle	60.7587
Particle	61.3274
Particle	61.1903
Particle	61.6815
Particle	61.6337
Particle	61.3496
Particle	60.8892
Particle	61.6263
Particle	63.3045
Particle	61.8652
Particle	61.4198
Particle	61.9531
Particle	61.8175
Particle	61.453
Particle	61.6189
Particle	61.257
Particle	62.8223
Particle	61.5711
Particle	61.9238
Particle	61.5342
Particle	61.6668
Particle	61.4862
Particle	61.7109
Particle	61.4161
Particle	61.8101
Particle	61.8028
Particle	61.1532
Particle	61.9605
Particle	61.7514
Particle	61.7109
Particle	61.2718
Particle	61.4161
Particle	61.7844
Particle	61.5563
Particle	61.6962
Particle	61.9751
Particle	61.8468
Particle	61.7661
Particle	61.3311
Particle	61.22
Particle	61.8211
Particle	61.5453
Particle	61.3865
Particle	61.6558
Particle	62.9594
Particle	60.9004
Particle	61.6594
Particle	61.8945
Particle	61.6999
Particle	61.5858
Particle	61.6521
Particle	61.8028
Particle	61.4124
Particle	61.6263
Particle	61.6521
Particle	61.2088
Particle	61.9495
Particle	61.8358
Particle	61.0641
Particle	61.3533
Particle	61.5858
Particle	62.1688
Particle	62.0373
Particle	61.6925
Particle	61.9495
Particle	61.6337
Particle	61.8065
Particle	61.9202
Particle	61.9128
Particle	62.1579
Particle	61.2829
Particle	61.7734
Particle	61.5158
Particle	61.0975
Particle	61.8762
Particle	61.9824
Particle	61.8872
Particle	61.63
Particle	61.8395
Particle	61.1569
Particle	61.3163
Particle	61.641
Particle	61.0418
Particle	61.4973
Particle	61.9531
Particle	61.8358
Particle	61.8652
Particle	61.7587
Particle	61.1013
Particle	61.6925
Particle	63.9109
Particle	61.9385
Particle	61.405
Particle	61.9861
Particle	61.5895
Particle	61.8798
Particle	61.2274
Particle	61.4826
Particle	61.1903
Particle	61.8175
Particle	61.6668
Particle	61.4124
Particle	61.6852
Particle	61.9971
Particle	61.0678
Particle	62.0483
Particle	61.2237
Particle	62.442
Particle	61.5821
Particle	61.2867
Particle	61.9605
Particle	62.9703
Particle	61.2644
Particle	61.9934
Particle	61.0901
Particle	60.7848
Particle	61.5268
Particle	61.2274
Particle	60.9786
Particle	61.9202
Particle	61.8028
Particle	61.8542
Particle	61.4235
Particle	61.8872
Particle	61.9897
Particle	62.0739
Particle	61.7881
Particle	61.2533
Particle	64.4905
Particle	61.9312
Particle	61.5747
Particle	61.5821
Particle	61.7991
Particle	61.1458
Particle	61.3237
Particle	68.4468
Particle	62.2308
Particle	61.3311
Particle	60.9488
Particle	61.7844
Particle	61.8578
Particle	61.7293
Particle	61.9018
Particle	62.008
Particle	61.5895
Particle	61.0269
Particle	62.1214
Particle	61.5121
Particle	61.5194
Particle	61.8762
Particle	60.986
Particle	61.2088
Particle	61.7734
Particle	60.7587
Particle	60.4404
Particle	61.8945
Particle	61.4973
Particle	61.7697
Particle	61.4641
Particle	61.4678
Particle	62.0812
Particle	61.4419
Particle	61.7844
Particle	61.7477
Particle	61.8211
Particle	61.8138
Particle	62.0007
Particle	61.7771
Particle	61.8578
Particle	62.1506
Particle	61.8138
Particle	61.9641
Particle	61.6189
Particle	63.4763
Particle	61.9165
Particle	61.9531
Particle	61.5268
Particle	61.9238
Particle	61.9421
Particle	61.9714
Particle	61.8835
Particle	62.0519
Particle	61.8688
Particle	61.6005
Particle	62.0446
Particle	61.7403
Particle	57.0373
Particle	61.6889
Particle	61.9751
Particle	61.6337
Particle	57.5718
Particle	61.8468
Particle	61.6226
Particle	61.8688
Particle	62.019
Particle	62.0848
Particle	61.8762
Particle	61.7881
Particle	61.9018
Particle	61.4346
Particle	61.7587
Particle	63.4977
Particle	61.9641
Particle	61.7587
Particle	61.8028
Particle	61.8395
Particle	62.2491
Particle	61.8982
Particle	61.7367
Particle	62.0044
Particle	61.3237
Particle	62.041
Particle	61.9092
Particle	62.2236
Particle	61.3126
Particle	61.1495
Particle	61.4789
Particle	61.8872
Particle	61.7514
Particle	61.3237
Particle	60.9786
Particle	61.8358
Particle	61.1643
Particle	61.3385
Particle	61.8578
Particle	61.3089
Particle	62.0775
Particle	61.8211
Particle	62.0263
Particle	63.6654
Particle	61.7183
Particle	62.2564
Particle	61.3902
Particle	65.166
Particle	61.9934
Particle	62.1615
Particle	63.2004
Particle	62.0666
Particle	61.3533
Particle	61.6226
Particle	61.7881
Particle	61.3089
Particle	61.5895
Particle	61.1569
Particle	61.3422
Particle	61.6079
Particle	61.2829
Particle	61.6925
Particle	62.1104
Particle	61.7036
Particle	61.9092
Particle	61.7073
Particle	61.7477
Particle	61.8762
Particle	61.3311
Particle	61.5895
Particle	60.8743
Particle	62.0007
Particle	61.1421
Particle	61.1643
Particle	61.0678
Particle	62.7573
Particle	61.5747
Particle	60.0638
Particle	61.0344
Particle	60.5529
Particle	61.6374
Particle	60.5342
Particle	61.8945
Particle	61.7367
Particle	60.6091
Particle	61.63
Particle	60.7811
Particle	61.7183
Particle	60.796
Particle	61.9714
Particle	61.6116
Particle	60.7549
Particle	61.4862
Particle	61.3163
Particle	61.5121
Particle	61.3458
Particle	60.1393
Particle	61.7293
Particle	61.2385
Particle	60.7923
Particle	61.9458
Particle	61.9458
Particle	61.7183
Particle	61.5895
Particle	61.0009
Particle	61.6079
Particle	62.5871
Particle	61.4862
Particle	61.9018
Particle	61.3865
Particle	61.722
Particle	60.986
Particle	61.6484
Particle	61.4161
Particle	61.3939
Particle	60.9488
Particle	61.4382
Particle	61.4346
Particle	61.4936
Particle	60.8072
Particle	61.4715
Particle	61.3348
Particle	61.3569
Particle	60.8072
Particle	61.8505
Particle	61.8395
Particle	61.053
Particle	61.3754
Particle	61.7771
Particle	61.4826
Particle	61.7073
Particle	61.9605
Particle	61.7991
Particle	60.9079
Particle	60.9637
Particle	61.4087
Particle	61.8065
Particle	61.1161
Particle	61.7734
Particle	61.6668
Particle	61.7734
Particle	61.4862
Particle	61.8578
Particle	61.4087
Particle	61.105
Particle	60.9935
Particle	61.7403
Particle	62.019
Particle	61.9531
Particle	61.6962
Particle	61.3237
Particle	61.3422
Particle	61.6484
Particle	61.4198
Particle	61.0084
Particle	61.3976
Particle	60.9153
Particle	61.7146
Particle	60.8967
Particle	61.8321
Particle	61.3939
Particle	62.0629
Particle	61.5969
Particle	61.1013
Particle	61.7587
Particle	61.4604
Particle	61.5821
Particle	61.3828
Particle	61.6852
Particle	61.5674
Particle	61.6447
Particle	60.6203
Particle	61.3976
Particle	61.744
Particle	62.0994
Particle	61.6263
Particle	61.6925
Particle	61.8138
Particle	61.0901
Particle	61.4899
Particle	61.6079
Particle	61.0827
Particle	62.041
Particle	61.0381
Particle	61.6815
Particle	60.9116
Particle	61.733
Particle	61.6558
Particle	61.6594
Particle	61.4899
Particle	61.8248
Particle	61.2867
Particle	61.6079
Particle	61.7807
Particle	61.3606
Particle	61.6999
Particle	61.7661
Particle	61.5489
Particle	61.0975
Particle	61.6999
Particle	60.9749
Particle	61.2718
Particle	60.9935
Particle	61.8945
Particle	61.733
Particle	61.5526
Particle	61.32
Particle	61.4198
Particle	60.5004
Particle	61.7293
Particle	61.8065
Particle	61.8248
Particle	61.8432
Particle	61.32
Particle	61.7477
Particle	61.9458
Particle	61.5637
Particle	61.9641
Particle	61.5563
Particle	61.6042
Particle	61.6594
Particle	61.6999
Particle	61.755
Particle	61.3422
Particle	60.8258
Particle	61.4309
Particle	61.6447
Particle	61.5563
Particle	61.5821
Particle	60.9898
Particle	61.6705
Particle	61.6742
Particle	61.4346
Particle	61.3422
Particle	61.6374
Particle	61.5895
Particle	61.2385
Particle	61.7367
Particle	61.8432
Particle	61.2088
Particle	61.4124
Particle	61.453
Particle	61.9568
Particle	61.9531
Particle	61.7771
Particle	61.4124
Particle	60.7699
Particle	61.5268
Particle	61.63
Particle	61.2385
Particle	61.7587
Particle	61.8065
Particle	67.1821
Particle	64.1801
Particle	61.7661
Particle	64.2437
Particle	61.6925
Particle	61.7403
Particle	61.7771
Particle	61.6337
Particle	61.7881
Particle	61.7146
Particle	61.7477
Particle	61.4715
Particle	61.9714
Particle	61.63
Particle	62.8729
Particle	61.1384
Particle	61.7918
Particle	61.9568
Particle	61.0604
Particle	61.6594
Particle	61.6263
Particle	61.1235
Particle	61.8432
Particle	61.4567
Particle	61.641
Particle	61.8798
Particle	61.7183
Particle	62.7248
Particle	61.3052
Particle	61.4604
Particle	61.9018
Particle	61.7146
Particle	61.6594
Particle	61.8652
Particle	61.7073
Particle	61.7807
Particle	60.8445
Particle	61.8432
Particle	61.733
Particle	61.9714
Particle	61.1606
Particle	61.5969
Particle	61.2755
Particle	61.1569
Particle	61.6263
Particle	61.6594
Particle	61.2829
Particle	61.7624
Particle	61.5711
Particle	61.131
Particle	61.9238
Particle	61.2718
Particle	62.0556
Particle	61.194
Particle	61.6815
Particle	61.7807
Particle	61.3717
Particle	61.6999
Particle	61.9495
Particle	61.9055
Particle	61.9165
Particle	61.9421
Particle	63.4012
Particle	61.722
Particle	61.8615
Particle	61.7036
Particle	61.5821
Particle	61.5231
Particle	61.6705
Particle	61.8542
Particle	61.9458
Particle	61.7587
Particle	61.7991
Particle	61.7403
Particle	61.3311
Particle	61.3458
Particle	61.8908
Particle	61.5969
Particle	61.8982
Particle	61.6558
Particle	61.4641
Particle	61.5895
Particle	61.3606
Particle	61.5158
Particle	61.9605
Particle	61.8028
Particle	62.198
Particle	61.9092
Particle	61.6042
Particle	60.9823
Particle	61.9678
Particle	60.9972
Particle	61.3348
Particle	61.1198
Particle	61.9348
Particle	61.7514
Particle	61.1198
Particle	61.7771
Particle	61.5194
Particle	61.7771
Particle	61.7991
Particle	61.9055
Particle	61.7807
Particle	62.1798
Particle	61.5121
Particle	62.019
Particle	61.2978
Particle	62.0812
Particle	61.6226
Particle	61.4899
Particle	61.5637
Particle	61.5489
Particle	61.9238
Particle	61.6668
Particle	61.2051
Particle	61.9092
Particle	61.294
Particle	61.6668
Particle	61.8982
Particle	61.56
Particle	60.8818
Particle	61.8211
Particle	61.9568
Particle	62.1214
Particle	61.0381
Particle	61.6925
Particle	61.722
Particle	61.8468
Particle	61.8432
Particle	61.2867
Particle	61.7109
Particle	61.3126
Particle	61.0307
Particle	61.3052
Particle	61.9018
Particle	61.7146
Particle	61.9165
Particle	61.9458
Particle	61.9165
Particle	61.5121
Particle	61.4862
Particle	61.2829
Particle	61.1606
Particle	61.9165
Particle	61.9568
Particle	61.6521
Particle	62.2564
Particle	61.8615
Particle	61.6778
Particle	61.6962
Particle	61.9165
Particle	62.0483
Particle	61.6742
Particle	61.6668
Particle	60.9749
Particle	61.6668
Particle	62.0117
Particle	61.8798
Particle	61.8652
Particle	61.9861
Particle	61.6521
Particle	61.7734
Particle	61.0307
Particle	61.2385
Particle	60.837
Particle	61.9861
Particle	61.7918
Particle	61.744
Particle	61.7587
Particle	61.8211
Particle	61.7991
Particle	61.7256
Particle	61.9751
Particle	62.0117
Particle	61.294
Particle	61.8248
Particle	61.4493
Particle	61.0715
Particle	61.8872
Particle	61.9495
Particle	61.8065
Particle	61.8432
Particle	61.7367
Particle	62.0483
Particle	61.6705
Particle	61.5305
Particle	60.9786
Particle	61.8211
Particle	62.0227
Particle	61.0084
Particle	61.9348
Particle	61.8725
Particle	61.6447
Particle	61.7587
Particle	61.8468
Particle	61.8688
Particle	61.8028
Particle	61.7881
Particle	61.4899
Particle	61.6705
Particle	61.5563
Particle	61.2978
Particle	61.722
Particle	61.9641
Particle	61.4272
Particle	61.8395
Particle	61.9531
Particle	62.0007
Particle	61.4715
Particle	62.136
Particle	61.2459
Particle	61.6852
Particle	61.8578
Particle	61.9751
Particle	61.9165
Particle	61.4087
Particle	61.8835
Particle	61.9751
Particle	62.3802
Particle	61.3311
Particle	62.0337
Particle	61.9018
Particle	61.9421
Particle	61.6962
Particle	61.9275
Particle	63.1933
Particle	61.3385
Particle	61.0901
Particle	62.1725
Particle	61.2088
Particle	61.4456
Particle	60.0978
Particle	60.3352
Particle	61.8798
Particle	61.0158
Particle	61.0678
Particle	61.3348
Particle	61.0938
Particle	62.0519
Particle	61.1124
Particle	60.6503
Particle	61.4899
Particle	60.8184
Particle	61.2385
Particle	60.1695
Particle	61.8358
Particle	61.3348
Particle	60.177
Particle	61.2459
Particle	61.9678
Particle	61.7293
Particle	60.8221
Particle	61.8175
Particle	62.03
Particle	62.3511
Particle	60.4629
Particle	61.1755
Particle	61.4862
Particle	62.0227
Particle	61.6705
Particle	61.5121
Particle	61.3717
Particle	61.3385
Particle	61.3828
Particle	61.2792
Particle	61.5268
Particle	61.3644
Particle	60.9935
Particle	61.2051
Particle	61.1161
Particle	60.9972
Particle	61.3163
Particle	61.5674
Particle	61.3311
Particle	61.4419
Particle	60.9972
Particle	61.3385
Particle	60.6615
Particle	61.5268
Particle	61.641
Particle	61.0121
Particle	60.9563
Particle	61.0567
Particle	60.9637
Particle	61.3754
Particle	61.4752
Particle	61.6337
Particle	60.6727
Particle	61.3754
Particle	61.3828
Particle	69.1756
Particle	61.8652
Particle	61.1866
Particle	61.5932
Particle	61.5784
Particle	61.3496
Particle	60.5904
Particle	61.7073
Particle	60.7885
Particle	61.5342
Particle	62.1433
Particle	60.96
Particle	61.63
Particle	60.8706
Particle	60.4554
Particle	61.4936
Particle	61.6337
Particle	61.5379
Particle	61.6189
Particle	61.2903
Particle	60.7213
Particle	61.9788
Particle	61.7587
Particle	61.63
Particle	60.3578
Particle	61.6116
Particle	61.6337
Particle	61.6852
Particle	61.5342
Particle	61.3533
Particle	61.5047
Particle	61.1643
Particle	60.5117
Particle	61.7991
Particle	62.041
Particle	61.0901
Particle	61.7697
Particle	61.3865
Particle	61.0567
Particle	61.4899
Particle	60.9637
Particle	62.5944
Particle	61.6594
Particle	62.0812
Particle	60.9376
Particle	61.56
Particle	60.5979
Particle	61.6668
Particle	61.4493
Particle	61.1829
Particle	61.0975
Particle	61.4567
Particle	60.5454
Particle	60.878
Particle	60.7176
Particle	62.2673
Particle	60.5117
Particle	61.6484
Particle	60.8706
Particle	61.7073
Particle	61.3902
Particle	61.8945
Particle	63.4155
Particle	61.755
Particle	61.4124
Particle	60.6428
Particle	61.4789
Particle	61.6263
Particle	61.8468
Particle	61.501
Particle	61.3237
Particle	61.8248
Particle	62.8332
Particle	60.6465
Particle	61.56
Particle	61.4382
Particle	61.8762
Particle	61.5895
Particle	61.7256
Particle	60.8184
Particle	61.1235
Particle	61.8395
Particle	61.7367
Particle	60.9265
Particle	61.7256
Particle	61.5932
Particle	61.4973
Particle	61.7477
Particle	61.4087
Particle	61.4936
Particle	61.6079
Particle	60.7624
Particle	61.2644
Particle	60.8184
Particle	61.8835
Particle	61.1977
Particle	60.8296
Particle	61.1532
Particle	60.8743
Particle	61.7036
Particle	61.9018
Particle	61.1977
Particle	61.3458
Particle	60.8892
Particle	61.8615
Particle	61.9751
Particle	61.7991
Particle	61.5194
Particle	61.1124
Particle	61.5305
Particle	61.8835
Particle	61.5674
Particle	61.8065
Particle	61.1718
Particle	61.8872
Particle	61.7109
Particle	61.5453
Particle	61.9275
Particle	61.1643
Particle	62.0337
Particle	61.4789
Particle	61.1421
Particle	60.9228
Particle	61.4678
Particle	61.7991
Particle	61.3828
Particle	62.0556
Particle	60.7213
Particle	61.1569
Particle	60.8184
Particle	61.6263
Particle	61.9312
Particle	62.0337
Particle	61.7514
Particle	61.9714
Particle	61.8432
Particle	60.919
Particle	61.7293
Particle	61.6005
Particle	61.2867
Particle	61.6447
Particle	61.5121
Particle	61.0938
Particle	61.7036
Particle	60.9674
Particle	61.1903
Particle	61.0938
Particle	61.1903
Particle	61.2237
Particle	61.7844
Particle	61.6631
Particle	60.919
Particle	61.6594
Particle	61.4272
Particle	62.1068
Particle	61.2978
Particle	61.3754
Particle	61.6594
Particle	61.8798
Particle	61.5895
Particle	61.0975
Particle	61.6815
Particle	63.0063
Particle	61.0307
Particle	62.2527
Particle	60.639
Particle	61.3939
Particle	61.8615
Particle	62.4274
Particle	61.257
Particle	61.5305
Particle	61.6558
Particle	60.8706
Particle	61.6521
Particle	61.2792
Particle	61.3311
Particle	61.6925
Particle	61.8358
Particle	61.3606
Particle	61.7918
Particle	62.0007
Particle	61.1198
Particle	61.7514
Particle	61.8211
Particle	61.7844
Particle	61.9312
Particle	61.7073
Particle	61.9202
Particle	61.2348
Particle	61.2533
Particle	61.9018
Particle	62.0227
Particle	61.9385
Particle	61.6889
Particle	62.0519
Particle	62.0483
Particle	60.9041
Particle	61.3089
Particle	61.1495
Particle	62.7826
Particle	61.5047
Particle	60.5604
Particle	61.3274
Particle	62.1433
Particle	61.6079
Particle	61.5231
Particle	61.2459
Particle	61.9165
Particle	61.7991
Particle	60.3766
Particle	61.8101
Particle	61.5526
Particle	61.2496
Particle	62.0227
Particle	61.1718
Particle	61.8248
Particle	61.9934
Particle	61.8652
Particle	61.9018
Particle	61.6116
Particle	62.26
Particle	62.1834
Particle	61.7954
Particle	61.7954
Particle	61.733
Particle	61.2718
Particle	61.2163
Particle	64.7818
Particle	61.9897
Particle	62.136
Particle	62.0117
Particle	63.0531
Particle	61.1495
Particle	61.4604
Particle	61.6631
Particle	62.198
Particle	61.7991
Particle	62.019
Particle	61.3865
Particle	61.8578
Particle	61.9092
Particle	62.0007
Particle	62.1834
Particle	61.9824
Particle	62.0629
Particle	62.732
Particle	62.1323
Particle	63.326
Particle	61.8762
Particle	61.7036
Particle	61.4419
Particle	61.9605
Particle	61.7844
Particle	61.9861
Particle	61.3015
Particle	61.7109
Particle	61.0827
Particle	61.3976
Particle	61.3496
Particle	62.125
Particle	61.8762
Particle	61.5747
Particle	61.6337
Particle	61.9275
Particle	61.9385
Particle	61.2274
Particle	61.9421
Particle	61.9495
Particle	62.03
Particle	60.9004
Particle	61.9055
Particle	62.0154
Particle	61.8872
Particle	61.7844
Particle	61.4309
Particle	61.9641
Particle	61.7073
Particle	61.2163
Particle	61.9788
Particle	61.8505
Particle	62.1323
Particle	61.8028
Particle	61.755
Particle	61.5453
Particle	61.9092
Particle	61.5489
Particle	61.6484
Particle	61.5379
Particle	62.0263
Particle	62.0263
Particle	61.8065
Particle	61.7991
Particle	62.2892
Particle	61.4235
Particle	61.9751
Particle	61.9238
Particle	61.501
Particle	61.9495
Particle	61.2274
Particle	61.8908
Particle	61.4678
Particle	61.9018
Particle	61.9055
Particle	61.9531
Particle	61.3089
Particle	61.8908
Particle	62.0337
Particle	61.3939
Particle	61.3274
Particle	61.0938
Particle	61.7624
Particle	61.3311
Particle	61.3939
Particle	61.8688
Particle	61.744
Particle	61.6815
Particle	62.1068
Particle	61.8725
Particle	61.9531
Particle	61.8065
Particle	61.6999
Particle	61.32
Particle	61.9861
Particle	61.5563
Particle	61.6925
Particle	61.8395
Particle	61.1569
Particle	61.7036
Particle	62.0117
Particle	61.56
Particle	61.7734
Particle	61.2533
Particle	61.3644
Particle	61.9348
Particle	61.6925
Particle	61.4752
Particle	61.63
Particle	61.733
Particle	62.0044
Particle	62.9198
Particle	61.5674
Particle	61.5379
Particle	61.1421
Particle	62.0007
Particle	61.2051
Particle	61.8578
Particle	62.0263
Particle	61.2051
Particle	62.2491
Particle	61.9495
Particle	61.8798
Particle	61.8285
Particle	57.2239
Particle	61.9641
Particle	61.6153
Particle	62.1214
Particle	61.8578
Particle	61.9385
Particle	61.2348
Particle	61.8982
Particle	61.7624
Particle	62.1834
Particle	62.0446
Particle	56.7101
Particle	61.9971
Particle	61.6742
Particle	61.9788
Particle	61.733
Particle	61.3828
Particle	61.7991
Particle	61.5158
Particle	61.6484
Particle	61.3348
Particle	61.8432
Particle	61.6521
Particle	61.8505
Particle	61.7514
Particle	62.0044
Particle	61.2681
Particle	61.8211
Particle	61.6594
Particle	61.7991
Particle	61.9238
Particle	61.8175
Particle	61.0604
Particle	61.1643
Particle	61.8982
Particle	61.9714
Particle	62.0666
Particle	61.9568
Particle	62.0263
Particle	68.8336
Particle	61.8982
Particle	61.7293
Particle	61.7918
Particle	62.0702
Particle	61.9421
Particle	61.9495
Particle	61.8652
Particle	61.8615
Particle	61.9128
Particle	61.7036
Particle	61.8432
Particle	61.1643
Particle	61.4235
Particle	63.1106
Particle	61.6116
Particle	61.8211
Particle	63.3295
Particle	61.8175
Particle	61.6153
Particle	61.7146
Particle	61.4013
Particle	61.2718
Particle	61.3015
Particle	61.1606
Particle	61.6042
Particle	61.9165
Particle	61.3348
Particle	61.8358
Particle	61.8321
Particle	61.9788
Particle	61.9348
Particle	61.3569
Particle	61.9312
Particle	61.8432
Particle	61.8872
Particle	62.0373
Particle	61.9495
Particle	61.9531
Particle	61.7624
Particle	61.2348
Particle	61.9971
Particle	62.019
Particle	61.3496
Particle	61.8468
Particle	61.8798
Particle	61.6815
Particle	61.4826
Particle	62.0848
Particle	61.7881
Particle	62.1141
Particle	61.4715
Particle	61.1792
Particle	61.733
Particle	61.4789
Particle	61.733
Particle	61.9312
Particle	61.8065
Particle	62.0958
Particle	61.722
Particle	61.8652
Particle	60.9786
Particle	61.8542
Particle	61.6558
Particle	61.6705
Particle	62.2126
Particle	61.9531
Particle	61.7844
Particle	61.8395
Particle	61.8762
Particle	60.986
Particle	62.8332
Particle	62.0775
Particle	62.0337
Particle	62.3438
Particle	61.3458
Particle	61.1569
Particle	62.1798
Particle	61.744
Particle	61.1384
Particle	61.3606
Particle	61.6226
Particle	61.9861
Particle	61.8432
Particle	61.8578
Particle	62.2855
Particle	61.8542
Particle	62.0921
Particle	62.1141
Particle	61.2792
Particle	61.7771
Particle	61.7807
Particle	62.1688
Particle	62.2053
Particle	61.744
Particle	61.8248
Particle	61.2681
Particle	74.6589
Particle	61.6263
Particle	61.7807
Particle	61.3458
Particle	61.3052
Particle	62.2928
Particle	62.0263
Particle	61.4752
Particle	62.1615
Particle	61.5821
Particle	61.9751
Particle	61.8798
Particle	61.6962
Particle	62.5182
Particle	62.0666
Particle	61.3163
Particle	61.8285
Particle	61.7881
Particle	61.1866
Particle	68.3739
Particle	61.7477
Particle	62.1141
Particle	61.0975
Particle	62.2819
Particle	61.8358
Particle	63.3869
Particle	61.7073
Particle	61.8175
Particle	61.32
Particle	62.0483
Particle	61.9055
Particle	61.5084
Particle	61.3052
Particle	62.0154
Particle	61.7734
Particle	61.7183
Particle	61.6999
Particle	61.5637
Particle	61.4013
Particle	62.1031
Particle	61.2829
Particle	61.6005
Particle	61.8395
Particle	61.5821
Particle	61.8395
Particle	61.6594
Particle	62.3511
Particle	61.8432
Particle	61.9202
Particle	61.7918
Particle	62.0556
Particle	62.0994
Particle	61.9568
Particle	62.0483
Particle	63.0603
Particle	61.3569
Particle	62.1798
Particle	61.9055
Particle	61.8065
Particle	62.2527
Particle	62.0739
Particle	62.1396
Particle	61.733
Particle	61.8175
Particle	61.3274
Particle	61.9312
Particle	62.019
Particle	61.9824
Particle	61.4124
Particle	62.3656
Particle	62.0007
Particle	61.3644
Particle	61.8432
Particle	61.8395
Particle	62.008
Particle	61.5121
Particle	61.5858
Particle	61.5932
Particle	61.4161
Particle	61.5858
Particle	61.9861
Particle	61.8101
Particle	62.1104
Particle	62.2782
Particle	61.4641
Particle	62.1579
Particle	62.008
Particle	61.501
Particle	61.9897
Particle	61.9641
Particle	61.3569
Particle	62.008
Particle	61.8468
Particle	61.9092
Particle	61.7293
Particle	61.9788
Particle	62.1542
Particle	62.0556
Particle	66.9215
Particle	62.1068
Particle	63.5156
Particle	61.7183
Particle	61.4013
Particle	62.0337
Particle	62.03
Particle	61.9165
Particle	61.6153
Particle	61.9055
Particle	62.0629
Particle	61.9605
Particle	61.9312
Particle	61.5416
Particle	62.0044
Particle	67.4046
Particle	61.722
Particle	62.3547
Particle	61.9531
Particle	62.1323
Particle	62.8945
Particle	62.1323
Particle	61.8175
Particle	62.1177
Particle	61.7844
Particle	61.4235
Particle	61.8101
Particle	61.6668
Particle	63.0279
Particle	62.1031
Particle	61.7807
Particle	61.7109
Particle	61.9568
Particle	62.1506
Particle	62.0812
Particle	61.9495
Particle	62.3329
Particle	62.0337
Particle	61.9275
Particle	62.125
Particle	62.0519
Particle	62.0446
Particle	61.9238
Particle	61.9971
Particle	62.7501
Particle	62.0812
Particle	62.0117
Particle	62.0483
Particle	63.4656
Particle	61.9934
Particle	62.209
Particle	61.6337
Particle	61.8358
Particle	62.1798
Particle	62.008
Particle	62.03
Particle	61.7146
Particle	62.4347
Particle	62.1944
Particle	61.7918
Particle	61.9458
Particle	63.1322
Particle	61.1903
Particle	61.1829
Particle	62.0812
Particle	61.4161
Particle	61.2903
Particle	61.7587
Particle	61.7661
Particle	61.8835
Particle	61.3644
Particle	61.9055
Particle	60.0147
Particle	61.8615
Particle	62.1542
Particle	61.5268
Particle	62.1323
Particle	61.8505
Particle	62.0848
Particle	62.008
Particle	61.8321
Particle	61.9714
Particle	62.041
Particle	61.257
Particle	61.7073
Particle	62.1834
Particle	61.6521
Particle	62.3474
Particle	61.8505
Particle	61.3385
Particle	61.2533
Particle	61.053
Particle	61.6337
Particle	62.0848
Particle	61.6852
Particle	61.2311
Particle	61.9568
Particle	62.03
Particle	60.9823
Particle	61.5969
Particle	61.8725
Particle	61.6778
Particle	61.9348
Particle	61.8211
Particle	61.7734
Particle	61.3533
Particle	61.9495
Particle	61.8615
Particle	62.1506
Particle	61.6815
Particle	61.8835
Particle	62.0154
Particle	62.0007
Particle	61.641
Particle	61.9495
Particle	61.9238
Particle	61.9092
Particle	61.7918
Particle	61.9312
Particle	68.3008
Particle	61.2274
Particle	61.3902
Particle	61.7734
Particle	61.4973
Particle	61.9165
Particle	61.6705
Particle	61.63
Particle	61.5231
Particle	61.6374
Particle	61.7807
Particle	61.294
Particle	61.2385
Particle	61.7477
Particle	62.0154
Particle	61.368
Particle	61.6447
Particle	61.9934
Particle	62.0739
Particle	61.9568
Particle	61.6999
Particle	61.7881
Particle	61.755
Particle	61.722
Particle	61.2792
Particle	61.6815
Particle	61.7514
Particle	61.9824
Particle	61.7661
Particle	61.8285
Particle	61.2311
Particle	61.0493
Particle	61.8505
Particle	61.6631
Particle	61.8028
Particle	61.6631
Particle	61.6005
Particle	61.294
Particle	61.405
Particle	61.4973
Particle	61.7697
Particle	61.5453
Particle	63.2399
Particle	61.2829
Particle	61.9202
Particle	61.9275
Particle	61.2274
Particle	61.6337
Particle	61.8615
Particle	61.3902
Particle	61.8395
Particle	62.0519
Particle	61.7183
Particle	61.8872
Particle	62.008
Particle	61.3458
Particle	61.6521
Particle	61.6558
Particle	61.9788
Particle	61.7036
Particle	61.8028
Particle	60.9116
Particle	61.8065
Particle	62.0044
Particle	61.6631
Particle	61.8798
Particle	61.8835
Particle	61.6189
Particle	61.6153
Particle	61.8945
Particle	61.7771
Particle	61.3348
Particle	61.7183
Particle	61.2126
Particle	61.6668
Particle	61.32
Particle	61.6815
Particle	61.8725
Particle	61.6962
Particle	61.7807
Particle	61.9238
Particle	60.9563
Particle	61.0827
Particle	61.6778
Particle	61.6668
Particle	61.6742
Particle	61.2533
Particle	61.641
Particle	61.6558
Particle	61.8688
Particle	61.7403
Particle	61.5379
Particle	61.7624
Particle	61.7771
Particle	61.7624
Particle	61.257
Particle	61.8652
Particle	61.0975
Particle	62.2381
Particle	61.8468
Particle	61.6484
Particle	61.7587
Particle	61.7146
Particle	62.0227
Particle	62.1761
Particle	62.1287
Particle	62.6487
Particle	61.1458
Particle	61.8065
Particle	61.3385
Particle	61.8578
Particle	61.3533
Particle	60.9228
Particle	61.1198
Particle	61.7587
Particle	61.1829
Particle	61.131
Particle	61.641
Particle	61.6889
Particle	61.22
Particle	61.8321
Particle	61.9055
Particle	61.8945
Particle	61.641
Particle	61.405
Particle	61.3052
Particle	63.0459
Particle	61.6226
Particle	62.7211
Particle	60.8818
Particle	62.019
Particle	61.5895
Particle	61.5674
Particle	61.7514
Particle	61.8798
Particle	62.0044
Particle	61.7807
Particle	61.9458
Particle	61.7587
Particle	61.453
Particle	61.1458
Particle	61.2348
Particle	61.9641
Particle	61.1421
Particle	61.3089
Particle	61.6189
Particle	61.9714
Particle	61.3126
Particle	61.8468
Particle	61.6925
Particle	61.8138
Particle	61.6889
Particle	64.5854
Particle	61.2422
Particle	61.9092
Particle	61.3496
Particle	61.3939
Particle	61.7403
Particle	61.7734
Particle	61.8028
Particle	61.3606
Particle	61.6374
Particle	60.9563
Particle	61.6594
Particle	61.8211
Particle	62.0263
Particle	60.9935
Particle	61.8321
Particle	64.7573
Particle	61.1198
Particle	61.56
Particle	61.7256
Particle	61.9385
Particle	61.5158
Particle	61.7991
Particle	61.8285
Particle	61.722
Particle	61.8395
Particle	61.5268
Particle	61.8945
Particle	61.5932
Particle	61.8321
Particle	61.5526
Particle	61.6962
Particle	62.6161
Particle	61.744
Particle	62.0739
Particle	60.5941
Particle	61.6447
Particle	61.7624
Particle	62.0263
Particle	60.8445
Particle	60.986
Particle	61.6594
Particle	61.5821
Particle	61.5453
Particle	61.6374
Particle	61.7036
Particle	61.744
Particle	61.7661
Particle	61.9605
Particle	61.5342
Particle	61.8688
Particle	61.7367
Particle	61.7918
Particle	62.1396
Particle	61.6079
Particle	61.0046
Particle	62.0556
Particle	62.0848
Particle	61.8028
Particle	61.3496
Particle	61.7403
Particle	62.1652
Particle	62.2454
Particle	61.755
Particle	61.2126
Particle	61.0715
Particle	61.7697
Particle	61.6116
Particle	61.1866
Particle	60.96
Particle	61.2348
Particle	61.5895
Particle	62.1542
Particle	61.733
Particle	61.9092
Particle	61.5489
Particle	61.9824
Particle	61.9018
Particle	61.5121
Particle	61.3089
Particle	61.3052
Particle	61.0307
Particle	61.5158
Particle	61.3015
Particle	60.9674
Particle	61.6447
Particle	61.3496
Particle	61.9714
Particle	61.3902
Particle	61.7514
Particle	62.0592
Particle	61.9018
Particle	62.0629
Particle	62.0117
Particle	61.8432
Particle	62.0812
Particle	61.5379
Particle	61.5194
Particle	61.7073
Particle	61.1569
Particle	61.7183
Particle	61.6999
Particle	61.1161
Particle	61.8872
Particle	61.9128
Particle	61.6447
Particle	61.2829
Particle	62.1141
Particle	61.3163
Particle	61.7587
Particle	61.9824
Particle	61.6815
Particle	61.744
Particle	61.1532
Particle	61.8542
Particle	61.3458
Particle	61.7109
Particle	61.2422
Particle	62.1871
Particle	61.8578
Particle	61.6705
Particle	61.7991
Particle	61.3311
Particle	61.2718
Particle	61.9568
Particle	61.7587
Particle	61.9788
Particle	61.3052
Particle	61.9312
Particle	63.7545
Particle	61.22
Particle	61.8578
Particle	61.8505
Particle	61.6705
Particle	61.3717
Particle	62.03
Particle	61.8615
Particle	61.9714
Particle	61.9568
Particle	61.5084
Particle	61.8285
Particle	61.7183
Particle	62.03
Particle	61.8652
Particle	62.0373
Particle	63.4405
Particle	63.0279
Particle	61.8798
Particle	62.0775
Particle	61.9788
Particle	64.3249
Particle	62.1396
Particle	61.6447
Particle	62.2636
Particle	61.744
Particle	61.8945
Particle	62.0373
Particle	62.0629
Particle	61.9202
Particle	62.1104
Particle	61.9971
Particle	61.3237
Particle	61.7881
Particle	61.9495
Particle	61.8652
Particle	62.0848
Particle	62.0739
Particle	61.8138
Particle	61.7587
Particle	61.7954
Particle	61.9385
Particle	62.1433
Particle	61.8138
Particle	62.1506
Particle	61.7073
Particle	61.63
Particle	61.3717
Particle	61.2385
Particle	62.0666
Particle	61.3939
Particle	61.9018
Particle	61.7293
Particle	61.7073
Particle	61.5858
Particle	61.4862
Particle	61.1013
Particle	61.6447
Particle	61.3644
Particle	61.0344
Particle	61.8945
Particle	61.9678
Particle	61.7697
Particle	61.5231
Particle	61.9128
Particle	61.8725
Particle	61.9055
Particle	61.6852
Particle	61.6521
Particle	61.9312
Particle	62.9198
Particle	62.0848
Particle	61.1272
Particle	61.755
Particle	61.3496
Particle	61.8908
Particle	61.9641
Particle	61.9238
Particle	60.9339
Particle	62.008
Particle	61.6962
Particle	61.8065
Particle	62.2418
Particle	61.2755
Particle	62.0483
Particle	78.0466
Particle	61.5821
Particle	61.8872
Particle	61.0046
Particle	61.9275
Particle	62.1579
Particle	61.5858
Particle	61.7697
Particle	61.5563
Particle	61.1087
Particle	60.5454
Particle	61.6742
Particle	61.9275
Particle	61.8321
Particle	61.9568
Particle	61.9018
Particle	61.7367
Particle	61.8505
Particle	61.0084
Particle	61.6337
Particle	62.008
[truncated: 5,304 more rows]

## Sheet: Fig2A_InVitroRelease_Production
Time	Production_method	Replicate_ID	Percentage_cumulative
0	Stepped Microfluidic	C	0
0	Stepped Microfluidic	N1	0
0	Stepped Microfluidic	N2	0
0	Stepped Microfluidic	N3	0
0	BE	C	0.0924402
0	BE	N1	0.035855
0	BE	N2	0.0524922
0	BE	N3	0.101837
2	BE	C	29.9056
2	BE	N1	26.274
2	BE	N2	26.5986
2	BE	N3	27.4778
4	Stepped Microfluidic	C	0.795249
4	Stepped Microfluidic	N1	0.72281
4	Stepped Microfluidic	N2	0.71323
4	Stepped Microfluidic	N3	0.763608
4	BE	C	57.8833
4	BE	N1	52.5253
4	BE	N2	55.137
4	BE	N3	57.6872
8	Stepped Microfluidic	C	2.31255
8	Stepped Microfluidic	N1	1.73653
8	Stepped Microfluidic	N2	1.89732
8	Stepped Microfluidic	N3	2.19628
10	BE	C	85.2813
10	BE	N1	85.4276
10	BE	N2	85.0626
10	BE	N3	86.0893
12	Stepped Microfluidic	C	2.60642
12	Stepped Microfluidic	N1	2.17897
12	Stepped Microfluidic	N2	2.32299
12	Stepped Microfluidic	N3	2.53033
14	BE	C	85.2813
14	BE	N1	85.4276
14	BE	N2	85.0626
14	BE	N3	86.0893
16	Stepped Microfluidic	C	3.40501
16	Stepped Microfluidic	N1	2.57382
16	Stepped Microfluidic	N2	2.87441
16	Stepped Microfluidic	N3	3.5058
18	BE	C	87.1442
18	BE	N1	87.0006
18	BE	N2	86.4063
18	BE	N3	87.0148
20	Stepped Microfluidic	C	21.0308
20	Stepped Microfluidic	N1	17.5439
20	Stepped Microfluidic	N2	24.8814
20	Stepped Microfluidic	N3	36.8354
20	BE	C	87.5732
20	BE	N1	87.3349
20	BE	N2	86.4063
20	BE	N3	87.0148
22	Stepped Microfluidic	C	45.1657
22	Stepped Microfluidic	N1	52.494
22	Stepped Microfluidic	N2	57.8968
22	Stepped Microfluidic	N3	64.0249
22	BE	C	87.8165
22	BE	N1	88.3627
22	BE	N2	87.5392
22	BE	N3	87.6841
24	BE	C	88.1628
24	BE	N1	88.9179
24	BE	N2	88.102
24	BE	N3	87.8779
25	Stepped Microfluidic	C	83.9209
25	Stepped Microfluidic	N1	84.3162
25	Stepped Microfluidic	N2	83.878
25	Stepped Microfluidic	N3	86.6917
26	BE	C	88.3229
26	BE	N1	89.2253
26	BE	N2	88.2692
26	BE	N3	88.0296
28	Stepped Microfluidic	C	88.7692
28	Stepped Microfluidic	N1	86.9112
28	Stepped Microfluidic	N2	85.9671
28	Stepped Microfluidic	N3	89.9095
28	BE	C	88.5334
28	BE	N1	89.3049
28	BE	N2	88.2692
28	BE	N3	88.1407
30	Stepped Microfluidic	C	88.7692
30	Stepped Microfluidic	N1	86.9112
30	Stepped Microfluidic	N2	86.0381
30	Stepped Microfluidic	N3	89.9095
32	Stepped Microfluidic	C	88.7692
32	Stepped Microfluidic	N1	87.0066
32	Stepped Microfluidic	N2	86.1782
32	Stepped Microfluidic	N3	89.9095
32	BE	C	88.6884
32	BE	N1	89.4254
32	BE	N2	88.4076
32	BE	N3	88.4411
34	Stepped Microfluidic	C	88.7692
34	Stepped Microfluidic	N1	87.0066
34	Stepped Microfluidic	N2	86.1782
34	Stepped Microfluidic	N3	89.9095
38	BE	C	88.7762
38	BE	N1	89.5273
38	BE	N2	88.4626
38	BE	N3	88.5377
40	Stepped Microfluidic	C	88.7692
40	Stepped Microfluidic	N1	87.0066
40	Stepped Microfluidic	N2	86.1782
40	Stepped Microfluidic	N3	89.9095
42	BE	C	88.8906
42	BE	N1	89.6129
42	BE	N2	88.5138
42	BE	N3	88.6545
45	Stepped Microfluidic	C	88.7692
45	Stepped Microfluidic	N1	87.0066
45	Stepped Microfluidic	N2	86.1782
45	Stepped Microfluidic	N3	89.9125
46	BE	C	88.9328
46	BE	N1	89.6129
46	BE	N2	88.5978
46	BE	N3	88.6724
50	Stepped Microfluidic	C	89.0679
50	Stepped Microfluidic	N1	87.0484
50	Stepped Microfluidic	N2	88.6177
50	Stepped Microfluidic	N3	94.7069
52	BE	C	88.9982
52	BE	N1	89.703
52	BE	N2	88.8902
52	BE	N3	88.7778
56	BE	C	89.3198
56	BE	N1	90.2043
56	BE	N2	89.3503
56	BE	N3	89.141
60	Stepped Microfluidic	C	96.9513
60	Stepped Microfluidic	N1	96.0175
60	Stepped Microfluidic	N2	96.795
60	Stepped Microfluidic	N3	98.1909

## Sheet: Fig2B_InVitroRelease_Imaging
Time	Total_Fluo
0	205360
0	194914
0	195437
0	207018
0	204766
0	192353
0	205943
0	201558
0	205283
0	204755
0	215127
0	202213
0	182502
0	200580
0	206227
0	208808
0	216024
0	202278
0	196615
0	211585
0	203795
0	214444
0	213559
0	215185
0	198714
0	220624
0	201334
0	187078
0	200936
0	215704
0	205450
0	222811
0	201713
0	200570
0	202577
0	197707
0	199764
0	204280
0	207079
0	203735
0	212840
0	192336
0	205147
0	202182
0	212113
0	204562
0	204686
0	195804
0	217382
0	216830
0	220855
0	198964
0	200602
0	207750
0	196535
0	208605
0	200964
0	204178
0	191641
0	213282
0	212955
0	203363
0	208621
0	203333
0	201366
0	200338
0	202977
0	210707
0	204017
0	208764
0	204233
0	203639
0	197568
0	202343
0	196902
0	198715
0	200577
0	213629
0	197442
0	219295
0	212112
0	215824
0	204454
0	201211
0	200911
0	206241
0	202559
0	210342
0	208391
0	204691
0	205839
0	206421
0	206227
0	201894
0	202049
0	218320
0	191429
0	208617
0	219182
0	197152
0	201006
0	202575
0	206433
0	204947
0	198222
0	208046
0	222192
0	219847
0	196356
0	204595
0	197078
0	201459
0	200865
0	203502
0	201941
0	207182
0	203287
0	200716
0	201991
0	207306
0	201572
0	203949
0	221537
0	219376
0	198717
0	216871
0	220022
0	198984
0	207110
0	202121
0	218178
0	205602
0	202381
0	213087
0	202334
0	207065
0	216215
0	199577
0	201116
0	201006
0	197143
0	201631
0	211086
0	214637
0	205611
0	200041
0	212726
0	221551
0	209426
0	213789
0	217957
0	197524
0	217453
0	215061
0	211627
0	212288
0	203466
0	203300
0	215998
0	200094
0	218834
0	217913
0	200491
0	204751
0	201698
0	208753
0	210469
0	210168
0	207496
0	202122
0	200431
0	208297
0	198687
0	206987
0	197685
0	212512
0	282240
0	215816
0	202607
0	219800
0	197452
0	202643
0	210662
0	214958
0	220009
0	211854
0	216283
0	214793
0	202686
0	200450
0	218381
0	270480
0	201065
0	218564
0	205407
0	203735
0	207947
0	213448
0	204332
0	202096
0	205190
0	196624
0	214457
0	199663
0	199317
0	206398
0	196676
0	210202
0	219132
0	216584
0	204072
0	210321
0	225407
0	214855
0	213445
0	222817
0	196161
0	202821
0	193763
0	204121
0	199526
0	194830
0	210550
0	211337
0	205466
0	200625
0	202104
0	203045
0	224221
0	204322
0	213382
0	214337
0	204679
0	205147
0	210575
0	224736
0	213682
0	215783
0	205018
0	204146
0	208209
0	206267
0	195724
0	203449
0	201711
0	204053
0	196425
0	205773
0	199077
0	206676
0	203393
0	191629
0	202256
0	211552
0	198620
0	212088
0	202439
0	212067
0	200955
0	201350
0	218646
0	206270
0	212255
0	273415
0	219982
0	219841
0	215845
0	205177
0	218137
0	205679
0	195900
0	206668
0	215166
0	208208
0	200755
0	201588
0	214669
0	283318
0	207042
0	197585
0	199738
0	214993
0	209729
0	219639
0	213818
0	243915
0	216215
0	205554
0	198381
0	217525
0	200340
0	209720
0	202868
0	207537
0	214180
0	214755
0	192638
0	212924
0	198445
0	209639
0	200992
0	214635
0	196169
0	213526
0	196971
0	195641
0	207161
0	196357
0	209676
0	199194
0	199794
0	211112
0	219679
0	197346
0	202886
0	213225
0	218056
0	209001
0	203967
0	201386
0	201365
0	202267
0	205910
0	198770
0	215849
0	217770
0	211396
0	217525
0	195374
0	213611
0	192585
0	204888
0	205760
0	200805
0	208306
0	204247
0	219295
0	201211
0	198452
0	204701
0	212255
0	207644
0	201191
0	220486
0	189127
0	217974
0	205104
0	202743
0	200882
0	209610
0	220547
0	220627
0	195133
0	196498
0	203124
0	199648
0	197208
0	200171
0	204787
0	198554
0	210608
0	195664
0	201754
0	197433
0	207491
0	208780
0	203458
0	200385
0	196895
0	201465
0	201693
0	206462
0	213736
0	204503
0	206174
0	216276
0	216379
0	213902
0	201035
0	204632
0	212004
0	201478
0	204953
0	205429
0	202237
0	202700
0	274438
0	222252
0	204296
0	199630
0	204833
0	211361
0	201582
0	202117
0	203776
0	211605
0	194435
0	202024
0	203430
0	219153
0	198690
0	214937
0	200809
0	199853
0	204610
0	220104
0	205297
0	202384
0	218376
0	196865
0	214006
0	219618
0	203057
0	214118
0	212694
0	219740
0	216400
0	199748
0	208561
0	202379
0	210469
0	200675
0	203872
0	204079
0	199506
0	208318
0	197434
0	213759
0	207362
0	199006
0	200531
0	213521
0	226115
0	215201
0	213715
0	207972
0	199448
0	218338
0	216215
0	222910
0	210816
0	197928
0	186277
0	196201
0	219254
0	203707
0	218198
0	206335
0	205207
0	201759
0	215886
0	217485
0	214172
0	219747
0	198252
0	209378
0	193546
0	203335
0	197412
0	194770
0	221289
0	204668
0	204689
0	201122
0	191476
0	200949
0	199735
0	209599
0	201972
0	215687
0	201857
0	213109
0	213410
0	220224
0	219095
0	204552
0	202210
0	206148
0	215762
0	218897
0	203814
0	207143
0	218065
0	198955
0	208884
0	200406
0	202567
0	214214
0	218619
0	197534
0	216366
0	219072
0	203772
0	202101
0	220476
0	200061
0	197364
0	200566
0	198537
0	204999
0	200942
0	199246
0	215197
0	215268
0	202531
0	206678
0	203849
0	194629
0	219921
0	217995
0	207507
0	207529
0	204556
0	202440
0	204877
0	204642
0	201769
0	203522
0	216305
0	209237
0	214586
0	210097
0	197884
0	201303
0	204211
0	200199
0	201258
0	196865
0	198943
0	202561
0	196545
0	199877
0	200388
0	211695
0	200310
0	218970
0	203770
0	209466
0	203417
0	199711
0	198284
0	214740
0	216601
0	212695
0	203761
0	214648
0	199602
0	198171
0	205191
0	201221
0	203707
0	200712
0	216892
0	201500
0	200705
0	205206
0	202622
0	205121
0	199419
0	219537
0	200997
0	215758
0	215642
0	216039
0	213774
0	201684
0	203601
0	198126
0	202699
0	211701
0	217005
0	201396
0	298646
0	205494
0	211271
0	220466
0	206191
0	205407
0	198270
0	212123
0	198785
0	199618
0	211191
0	194494
0	198220
0	196321
0	195849
0	201459
0	193550
0	194772
0	194137
0	196440
0	212994
0	204296
0	208111
0	198934
0	200137
0	196449
0	208694
0	216071
0	216246
0	204127
0	209856
0	198013
0	200124
0	206294
0	215101
0	214482
0	200946
0	202066
0	204745
0	197567
0	209119
0	218300
0	200941
0	214167
0	197545
0	200087
0	223288
0	200337
0	203606
0	209072
0	204961
0	198315
0	202314
0	204562
0	203714
0	215865
0	205954
0	211164
0	204551
0	204649
0	204909
0	201247
0	205515
0	201364
0	205472
0	216728
0	212945
0	203080
0	205861
0	218970
0	203322
0	203255
0	199641
0	199706
0	214201
0	215044
0	200700
0	195743
0	198999
0	203094
0	212046
0	204768
0	195109
0	217544
0	200045
0	222152
0	198807
0	196060
0	204230
0	209516
0	206294
0	203634
0	218090
0	205015
0	215350
0	201670
0	198114
0	217750
0	193636
0	219153
0	203751
0	218503
0	204368
0	199271
0	215144
0	206915
0	203277
0	206098
0	199235
0	216769
0	215123
0	204381
0	214627
0	203214
0	214622
0	210981
0	209775
0	197838
0	199240
0	204046
0	205332
0	214887
0	198936
0	202929
0	201981
0	196701
0	198485
0	198895
0	208874
0	203833
0	197018
0	204206
0	203250
0	209284
0	196054
0	192691
0	199218
0	198847
0	213098
0	217648
0	202675
0	201781
0	206937
0	220083
0	213881
0	200328
0	206571
0	206485
0	216030
0	202822
0	210711
0	203916
0	202981
0	199375
0	200314
0	201865
0	213489
0	215227
0	198164
0	203289
0	205562
0	201013
0	199075
0	185670
0	214046
0	199145
0	213882
0	208489
0	206647
0	207964
0	206388
0	259297
0	204897
0	201161
0	212792
0	220123
0	220875
0	202625
0	197413
0	204277
0	209778
0	202962
0	204793
0	208868
0	197798
0	224122
0	201957
0	196120
0	195631
0	223358
0	216605
0	203085
0	213933
0	225091
0	202436
0	216871
0	206378
0	197375
0	254898
0	297976
0	217345
0	205285
0	193591
0	204526
0	201578
0	219456
0	196130
0	195948
0	221210
0	200529
0	219477
0	215721
0	216194
0	216695
0	212816
0	211333
0	204959
0	208780
0	194668
0	202860
0	204171
0	199744
0	212213
0	205947
0	196859
0	220285
0	217464
0	205206
0	218706
0	193691
0	201291
0	202379
0	202691
0	198185
0	216091
0	208669
0	198712
0	195252
0	200684
0	197289
0	197078
0	214735
0	198959
0	198177
0	210112
0	200204
0	200965
0	202185
0	218470
0	197316
0	195910
0	198323
0	202142
0	197255
0	216606
0	205226
0	190078
0	191085
0	205043
0	210973
0	201579
0	218219
0	215742
0	189347
0	212778
0	220779
0	203278
0	214234
0	219416
0	205640
0	202681
0	217055
0	217750
0	203031
0	202198
0	205558
0	203607
0	214213
0	204625
0	213153
0	204490
0	197471
0	199349
0	220285
0	213291
0	194477
0	203832
0	194389
0	200674
0	200691
0	191255
0	202616
0	196528
0	212871
0	195471
0	197239
0	202797
0	208743
0	203225
0	213622
0	193227
0	206127
0	677196
0	208199
0	182114
0	211305
0	199162
0	217174
0	186718
0	198208
0	199371
0	202178
0	197197
0	203337
0	215412
0	203073
0	201544
0	202794
0	216892
0	194551
0	183824
0	203539
0	210701
0	210638
0	212799
0	202774
0	205256
0	201995
0	198614
0	204557
0	199721
0	213715
0	202618
0	211311
0	205039
0	205277
0	222970
0	213444
0	203681
0	194590
0	193792
0	192071
0	211228
0	192558
0	199292
0	197786
0	191321
0	207138
0	196388
0	192972
0	216687
0	187176
0	203909
0	199585
0	215000
0	194867
0	206003
0	202107
0	191101
0	222910
0	200804
0	218478
0	200567
0	214313
0	202518
0	184902
0	203272
0	195601
0	219653
0	212685
0	193172
0	217035
0	219699
0	208902
0	202495
0	215886
0	206421
0	213257
0	212882
0	197794
0	200347
0	204545
0	198477
0	209601
0	193868
0	212047
0	198533
0	215626
0	217546
0	219274
0	198219
0	216846
0	220022
0	203714
0	219659
0	198347
0	199947
0	204562
0	219517
0	204783
0	204454
0	202983
0	219901
0	218137
0	199936
0	199350
0	213632
0	205988
0	198092
0	204035
0	214409
0	215111
0	203516
0	201717
0	204480
0	202500
0	274121
0	217607
0	205250
0	212151
0	218811
0	203016
0	216009
0	204454
0	219331
0	208774
0	198937
0	214815
0	215004
0	205003
0	192055
0	293132
0	203237
0	217493
0	198211
0	205475
0	205943
0	290902
0	204563
0	205257
0	289755
0	204524
0	294664
0	206099
0	201285
0	203695
0	195528
0	192592
0	213193
0	197932
0	201878
0	198099
0	199469
0	217636
0	205091
0	204876
0	200590
0	217933
0	215335
0	215923
0	218889
0	212356
0	206560
0	204053
0	199123
0	204146
0	203150
0	218096
0	198769
0	219416
0	205121
0	214503
0	209415
0	202604
0	213590
0	214296
0	207065
0	214793
0	212894
0	200182
0	201140
0	208417
0	212742
0	198221
0	197786
0	209105
0	216546
0	197841
0	203565
0	205958
0	203371
0	190167
0	220022
0	189817
0	193774
0	214669
0	211286
0	203726
0	198362
0	201726
0	212528
0	204033
0	216810
0	222930
0	203751
0	218909
0	197257
0	209753
0	198948
0	197577
0	195514
0	210978
0	193473
0	200009
0	203020
0	205598
0	202384
0	200567
0	221812
0	199661
0	209737
0	221691
0	203930
0	189816
0	216035
0	213818
0	205297
0	199790
0	196547
0	201109
0	208982
0	219436
0	212046
0	219820
0	205431
0	205157
0	194937
0	218198
0	206320
0	223567
0	217199
0	205299
0	218300
0	204946
0	200986
0	204099
0	218436
0	213236
0	208668
0	202770
0	197288
0	202616
0	197042
0	196563
0	194673
0	209758
0	203928
0	197518
0	201062
0	201331
0	213816
0	197841
0	199535
0	192886
0	217627
0	208684
0	194745
0	202784
0	210188
0	204978
0	200701
0	216707
0	196972
0	196041
0	218112
0	217569
0	204216
0	200575
0	200603
0	190399
0	200811
0	218239
0	199411
0	210110
0	201596
0	200256
0	223011
0	210975
0	195111
0	199481
0	201550
0	205882
0	203707
0	213320
0	205387
0	202176
0	202588
0	204121
0	196255
0	207151
0	206055
0	200870
0	210856
0	200246
0	216666
0	199201
0	218686
0	216740
0	206061
0	198396
0	196975
0	220429
0	216543
0	200698
0	213777
0	211341
0	195507
0	189474
0	214877
0	214822
0	224147
0	203571
0	204958
0	207075
0	224953
0	214896
0	215309
0	203134
0	214810
0	216441
0	203250
0	290350
0	198881
0	196727
0	213951
0	207351
0	200417
0	207169
0	198828
0	207411
0	217689
0	203481
0	216994
0	223884
0	206485
0	207876
0	195398
0	191295
0	200760
0	218209
0	200830
0	196588
0	213974
0	193244
0	254785
0	163524
0	171720
0	200241
0	204805
0	213964
0	194197
0	199493
0	219214
0	205342
0	190558
0	207729
0	207114
0	215082
0	201971
0	202658
0	204055
0	213557
0	202905
0	197844
0	195936
0	207564
0	208000
0	213143
0	198574
0	199807
0	199104
0	203500
0	191603
0	202814
0	206225
0	214842
0	220667
0	222591
0	207948
0	218381
0	202409
0	198944
0	207173
0	204953
0	204844
0	205838
0	215412
0	222888
0	198697
0	212556
0	197737
0	219183
0	200536
0	215836
0	196287
0	211047
0	212114
0	220446
0	198901
0	206714
0	207130
0	204627
0	202284
0	214122
0	195716
0	205830
0	197513
0	204572
0	202662
0	196386
0	217337
0	216365
0	213590
0	215153
0	205011
0	203079
0	201423
0	218849
0	218463
0	216112
0	206722
0	223606
0	216420
0	210849
0	218706
0	216810
0	204861
0	201943
0	204349
0	202322
0	209175
0	198865
0	204782
0	207561
0	206281
0	203258
0	214689
0	208545
0	213346
0	195270
0	200024
0	215543
0	218856
0	198186
0	224048
0	202098
0	191975
0	208961
0	202929
0	210701
0	208561
0	201266
0	203953
0	214400
0	211731
0	205429
0	224558
0	223089
0	206335
0	204097
0	212213
0	196277
0	205773
0	200754
0	202826
0	202638
0	200103
0	198420
0	219324
0	202355
0	202197
0	199752
0	195806
0	213028
0	205278
0	200259
0	204557
0	201429
0	216676
0	197335
0	215144
0	222890
0	215828
0	195882
0	202454
0	223046
0	206231
0	214505
0	216958
0	208710
0	203816
0	212705
0	214233
0	202562
0	197574
0	205494
0	207793
0	213216
0	206076
0	204645
0	200789
0	205344
0	203938
0	208651
0	200592
0	199465
0	200515
0	212631
0	199660
0	211403
0	204168
0	210250
0	201137
0	197105
0	197998
0	202753
0	199391
0	194174
0	200151
0	206832
0	196959
0	202896
0	201063
0	216912
0	200865
0	206694
0	208033
0	215185
0	209729
0	223050
0	203496
0	206141
0	218808
0	204751
0	214337
0	211879
0	218452
0	206561
0	202717
0	202506
0	222863
0	194820
0	210343
0	191040
0	200350
0	223015
0	203685
0	205389
0	205472
0	202651
0	198246
0	201035
0	215206
0	215556
0	219295
0	215483
0	204606
0	200312
0	212461
0	217471
0	202363
0	216810
0	218808
0	200843
0	203529
0	215813
0	205624
0	218219
0	205764
0	202203
0	215103
0	298230
0	204356
0	200495
0	201491
0	204183
0	212822
0	216750
0	201057
0	199009
0	206719
0	218359
0	224676
0	200828
0	189132
0	214151
0	203688
0	201130
0	214334
0	220022
0	217974
0	220204
0	217791
0	202685
0	202967
0	207280
0	206029
0	203061
0	218869
0	207151
0	199020
0	198284
0	202160
0	206872
0	201925
0	205056
0	196129
0	199973
0	216533
0	215422
0	207091
0	202405
0	195398
0	222152
0	217317
0	195967
0	211199
0	202893
0	203661
0	197891
0	216929
0	198682
0	218099
0	204154
0	214334
0	203566
0	207213
0	196458
0	200203
0	217566
0	205861
0	217301
0	203537
0	203838
0	207729
0	216892
0	213798
0	213923
0	218036
0	200497
0	207751
0	204397
0	215742
0	201897
0	201681
0	214309
0	203564
0	212192
0	216798
0	207231
0	206759
0	214125
0	218889
0	196987
0	190326
0	200788
0	199041
0	162467
0	216482
0	195812
0	202995
0	200082
0	215014
0	208806
0	197787
0	217178
0	213131
0	219212
0	196174
0	202443
0	198598
0	199924
0	214958
0	202845
0	218483
0	200574
0	206377
0	204890
0	204407
0	206442
0	200057
0	214234
0	206091
0	211585
0	200963
0	207579
0	219720
0	204345
0	202426
0	200126
0	214808
0	198495
0	208486
0	210142
0	209361
0	201971
0	209189
0	216517
0	198563
0	219011
0	219740
0	212113
0	200893
0	216094
0	189978
0	219324
0	213949
0	206420
0	205451
0	205379
0	205861
0	217239
0	212652
0	214917
0	204404
0	205018
0	218178
0	204254
0	212423
0	218545
0	196945
0	203583
0	217219
0	213091
0	212205
0	201654
0	213881
0	206032
0	198241
0	209787
0	204204
0	199990
0	204563
0	203676
0	208809
0	192328
0	198707
0	210679
0	205889
0	208611
0	217700
0	201756
0	211801
0	205070
0	200019
0	217636
0	202352
0	213425
0	200819
0	217464
0	216835
0	198526
0	203961
0	216400
0	218341
0	206506
0	200965
0	202330
0	194405
0	206920
0	206296
0	207887
0	194937
0	210337
0	203253
0	202377
0	217450
0	198259
0	207553
0	206765
0	195309
0	205668
0	195051
0	209610
0	204472
0	204284
0	189242
0	198928
0	202880
0	217089
0	193353
0	193880
0	201028
0	176857
0	213382
0	213361
0	215277
0	215536
0	215103
0	216183
0	205429
0	204642
0	215123
0	203462
0	207365
0	201058
0	197961
0	212276
0	206550
0	206162
0	198228
0	203449
0	189553
0	208511
0	202648
0	205116
0	216285
0	202211
0	215627
0	204065
0	215634
0	211789
0	191508
0	213733
0	193931
0	215680
0	191635
0	216078
0	211512
0	196781
0	204487
0	200483
0	218930
0	205786
0	207735
0	199400
0	217689
0	214234
0	213653
0	207772
0	204367
0	218381
0	202314
0	220571
0	196567
0	206151
0	196990
0	220058
0	214774
0	215719
0	197652
0	200011
0	216410
0	206859
0	213205
0	201274
0	199528
0	191652
0	199844
0	211301
0	214047
0	203895
0	213632
0	217023
0	201982
0	210721
0	203525
0	197106
0	201824
0	218458
0	200480
0	199697
0	214006
0	208243
0	197482
0	196546
0	205330
0	199702
0	206176
0	202071
0	200595
0	215323
0	214285
0	214887
0	206198
0	217525
0	200098
0	209485
0	207772
0	201321
0	201624
0	202796
0	206528
0	206700
0	205504
0	208923
0	219659
0	198682
0	205450
0	207286
0	208415
0	209460
0	209602
0	214006
0	197654
0	208836
0	219234
0	200409
0	191800
0	209699
0	217386
0	203420
0	199476
0	211082
0	203572
0	194973
0	206025
0	203444
0	212234
0	213951
0	218331
0	201977
0	199392
0	200322
0	198184
0	216646
0	185035
0	205537
0	196700
0	202121
0	217957
0	204645
0	216482
0	222651
0	198932
0	203460
0	207073
0	201207
0	202573
0	211120
0	200978
0	198397
0	200768
0	219033
0	217271
0	209897
0	214895
0	212867
0	198337
0	219214
0	198184
0	202484
0	195335
0	196417
0	204781
0	212664
0	206542
0	218849
0	202486
0	205191
0	213528
0	202654
0	212318
0	220043
0	214192
0	204726
0	206614
0	205061
0	207751
0	218096
0	199632
0	205902
0	204453
0	206992
0	202003
0	213685
0	197720
0	213516
0	195781
0	204223
0	198411
0	198824
0	213537
0	215119
0	219136
0	197611
0	207212
0	216748
0	204431
0	202814
0	208319
0	215341
0	207971
0	211661
0	211215
0	204576
0	218978
0	204678
0	197342
0	212234
0	205429
0	203135
0	206578
0	201304
0	203489
0	220365
0	207708
0	205580
0	201517
0	205818
0	204282
0	202049
0	208859
0	219072
0	195940
0	217566
0	202567
0	213299
0	199527
0	211708
0	201078
0	210012
0	213066
0	207635
0	202400
0	205512
0	200187
0	205200
0	199335
0	196325
0	220063
0	197850
0	199717
0	211935
0	201447
0	202951
0	211251
0	201613
0	205021
0	202948
0	206264
0	200607
0	218437
0	215762
0	207130
0	204324
0	205387
0	220265
0	217096
0	217342
0	206399
0	207921
0	224439
0	203048
0	207964
0	217423
0	201304
0	197397
0	208744
0	210196
0	199845
0	204905
0	201253
0	204861
0	194260
0	207089
0	203122
0	217607
0	194029
0	196829
0	218076
0	213678
0	210216
0	210532
0	193548
0	217427
0	205450
0	214907
0	210695
0	218767
0	205537
0	216806
0	196791
0	197816
0	200651
0	212234
0	206937
0	217995
0	205530
0	205147
0	217488
0	205644
0	190428
0	204732
0	213501
0	212965
0	202081
0	198729
0	185900
0	199212
0	197917
0	206800
0	199061
0	207011
0	203673
0	205645
0	220768
0	193300
0	195248
0	214776
0	202569
0	203056
0	214710
0	217872
0	202527
0	202613
0	215845
0	219639
0	205659
0	198132
0	215464
0	205088
0	190057
0	208769
0	203570
0	201211
0	196032
[truncated: 4,653 more rows]

## Sheet: Fig2C_InVitroRelease_Profile
Time	Microcapsule_ID	Distance	Profile_fluorescence
0	111	0.52	3920
0	111	1.03	3920.4
0	111	1.55	3920.67
0	111	2.07	3920.33
0	111	2.59	3920
0	111	3.1	3920.33
0	111	3.62	3920
0	111	4.14	3920.43
0	111	4.65	3919.5
0	111	5.17	3920.14
0	111	5.69	3919.95
0	111	6.21	3920.15
0	111	6.72	3919.88
0	111	7.24	3919.54
0	111	7.76	3920.27
0	111	8.27	3919.82
0	111	8.79	3920.27
0	111	9.31	3919.18
0	111	9.83	3920.2
0	111	10.34	3919.55
0	111	10.86	3920.49
0	111	11.38	3919.43
0	111	11.9	3919.93
0	111	12.41	3919.94
0	111	12.93	3919.88
0	111	13.45	3920.09
0	111	13.96	3918.91
0	111	14.48	3920.32
0	111	15	3919.47
0	111	15.52	3920.43
0	111	16.03	3919.02
0	111	16.55	3919.47
0	111	17.07	3919.94
0	111	17.58	3920.32
0	111	18.1	3919.49
0	111	18.62	3919.11
0	111	19.14	3920.26
0	111	19.65	3919.49
0	111	20.17	3920.34
0	111	20.69	3918.72
0	111	21.2	3919.84
0	111	21.72	3917.15
0	111	22.24	3903.19
0	111	22.76	3895.58
0	111	23.27	3871.57
0	111	23.79	3831.73
0	111	24.31	3803.87
0	111	24.82	3768.17
0	111	25.34	3739.2
0	111	25.86	3697.7
0	111	26.38	3654.17
0	111	26.89	3608.73
0	111	27.41	3565.87
0	111	27.93	3531.74
0	111	28.45	3473.27
0	111	28.96	3418.76
0	111	29.48	3363.99
0	111	30	3313.25
0	111	30.51	3245.1
0	111	31.03	3175.37
0	111	31.55	3100.76
0	111	32.07	3038.04
0	111	32.58	2948.96
0	111	33.1	2861.78
0	111	33.62	2768.97
0	111	34.13	2678.03
0	111	34.65	2578.5
0	111	35.17	2450.6
0	111	35.69	2326.61
0	111	36.2	2189.22
0	111	36.72	2062.61
0	111	37.24	1885.94
0	111	37.75	1687.32
0	111	38.27	1444.74
0	111	38.79	1262.62
0	111	39.31	1027.84
0	111	39.82	829.535
0	111	40.34	704.221
0	111	40.86	616.862
0	111	41.37	556.221
0	111	41.89	500.561
0	111	42.41	459.048
0	111	42.93	423.972
0	111	43.44	397.538
0	111	43.96	373.127
0	111	44.48	353.97
0	111	44.99	344.886
0	111	45.51	335.098
0	111	46.03	331.994
0	111	46.55	321.528
0	111	47.06	322.491
0	111	47.58	322.152
0	111	48.1	323.074
0	111	48.62	305.921
0	111	49.13	302.835
0	111	49.65	305.583
0	111	50.17	328.736
0	111	50.68	339.032
0	111	51.2	353.093
0	111	51.72	338.643
0	211	0.52	3906
0	211	1.03	3907
0	211	1.55	3906.67
0	211	2.07	3907
0	211	2.59	3906.8
0	211	3.1	3906.77
0	211	3.62	3906.82
0	211	4.14	3906.91
0	211	4.65	3906.9
0	211	5.17	3906.83
0	211	5.69	3907
0	211	6.21	3906.85
0	211	6.72	3907
0	211	7.24	3906.77
0	211	7.76	3906.96
0	211	8.27	3906.76
0	211	8.79	3906.93
0	211	9.31	3906.83
0	211	9.83	3907.11
0	211	10.34	3906.92
0	211	10.86	3907.14
0	211	11.38	3906.86
0	211	11.9	3907
0	211	12.41	3906.92
0	211	12.93	3907
0	211	13.45	3906.98
0	211	13.96	3907.04
0	211	14.48	3907.17
0	211	15	3906.93
0	211	15.52	3907.14
0	211	16.03	3907.04
0	211	16.55	3907.29
0	211	17.07	3906.85
0	211	17.58	3907.23
0	211	18.1	3906.61
0	211	18.62	3906.98
0	211	19.14	3904.36
0	211	19.65	3896.47
0	211	20.17	3885.31
0	211	20.69	3868.04
0	211	21.2	3848.75
0	211	21.72	3812.05
0	211	22.24	3790.09
0	211	22.76	3749.56
0	211	23.27	3724.78
0	211	23.79	3696.26
0	211	24.31	3641.49
0	211	24.82	3618.16
0	211	25.34	3576.1
0	211	25.86	3537.62
0	211	26.38	3475.25
0	211	26.89	3453.77
0	211	27.41	3386.53
0	211	27.93	3345.45
0	211	28.45	3274.43
0	211	28.96	3238.95
0	211	29.48	3169.69
0	211	30	3108.63
0	211	30.51	3031.52
0	211	31.03	2952.4
0	211	31.55	2903.55
0	211	32.07	2820.86
0	211	32.58	2736.56
0	211	33.1	2643.63
0	211	33.62	2569.72
0	211	34.13	2461.81
0	211	34.65	2363.44
0	211	35.17	2234.02
0	211	35.69	2123.89
0	211	36.2	1949.7
0	211	36.72	1792.48
0	211	37.24	1578.27
0	211	37.75	1369.2
0	211	38.27	1113.09
0	211	38.79	889.971
0	211	39.31	728.015
0	211	39.82	635.651
0	211	40.34	554.34
0	211	40.86	493.531
0	211	41.37	456.276
0	211	41.89	428.671
0	211	42.41	406.921
0	211	42.93	382.667
0	211	43.44	364.764
0	211	43.96	343.522
0	211	44.48	328.686
0	211	44.99	319.195
0	211	45.51	310.973
0	211	46.03	301.496
0	211	46.55	294.947
0	211	47.06	288.387
0	211	47.58	282.78
0	211	48.1	279.173
0	211	48.62	275.756
0	211	49.13	271.133
0	211	49.65	272.738
0	211	50.17	266.552
0	211	50.68	265.1
0	211	51.2	265.872
0	211	51.72	277.571
0	311	0.52	3890
0	311	1.03	3890.5
0	311	1.55	3890
0	311	2.07	3890.33
0	311	2.59	3890
0	311	3.1	3890.22
0	311	3.62	3889.87
0	311	4.14	3890.29
0	311	4.65	3889.88
0	311	5.17	3890.53
0	311	5.69	3889.41
0	311	6.21	3890.07
0	311	6.72	3890.21
0	311	7.24	3890
0	311	7.76	3890.04
0	311	8.27	3890.03
0	311	8.79	3890.07
0	311	9.31	3890
0	311	9.83	3890.29
0	311	10.34	3889.45
0	311	10.86	3890.32
0	311	11.38	3889.62
0	311	11.9	3890.38
0	311	12.41	3889.31
0	311	12.93	3890.02
0	311	13.45	3890.09
0	311	13.96	3890.15
0	311	14.48	3889.92
0	311	15	3889.72
0	311	15.52	3890.37
0	311	16.03	3889.55
0	311	16.55	3890.51
0	311	17.07	3889.37
0	311	17.58	3890.36
0	311	18.1	3889.38
0	311	18.62	3890.25
0	311	19.14	3889.62
0	311	19.65	3889.82
0	311	20.17	3890.09
0	311	20.69	3889.61
0	311	21.2	3887.48
0	311	21.72	3880.12
0	311	22.24	3867.68
0	311	22.76	3847.68
0	311	23.27	3819.61
0	311	23.79	3783.57
0	311	24.31	3741.24
0	311	24.82	3714.62
0	311	25.34	3672.19
0	311	25.86	3623.9
0	311	26.38	3585.49
0	311	26.89	3538.98
0	311	27.41	3486.22
0	311	27.93	3436.34
0	311	28.45	3372.07
0	311	28.96	3320.05
0	311	29.48	3250.69
0	311	30	3191.38
0	311	30.51	3109.19
0	311	31.03	3040.11
0	311	31.55	2955.2
0	311	32.07	2872.11
0	311	32.58	2783.36
0	311	33.1	2675.13
0	311	33.62	2575.04
0	311	34.13	2447.88
0	311	34.65	2341.42
0	311	35.17	2185.2
0	311	35.69	2036.57
0	311	36.2	1866.52
0	311	36.72	1652.36
0	311	37.24	1416.23
0	311	37.75	1237.18
0	311	38.27	1016.18
0	311	38.79	838.543
0	311	39.31	716.607
0	311	39.82	623.399
0	311	40.34	559.741
0	311	40.86	513.673
0	311	41.37	473.623
0	311	41.89	438.987
0	311	42.41	407.758
0	311	42.93	383.552
0	311	43.44	369.637
0	311	43.96	353.323
0	311	44.48	347.008
0	311	44.99	338.206
0	311	45.51	340.387
0	311	46.03	324.319
0	311	46.55	325.574
0	311	47.06	320.955
0	311	47.58	327.88
0	311	48.1	339.383
0	311	48.62	342.7
0	311	49.13	342.339
0	311	49.65	341.917
0	311	50.17	345.792
0	311	50.68	337.028
0	311	51.2	311.538
0	311	51.72	327
0	411	0.52	3903
0	411	1.03	3903
0	411	1.55	3902.62
0	411	2.07	3902.83
0	411	2.59	3902.5
0	411	3.1	3902.62
0	411	3.62	3902.5
0	411	4.14	3902.7
0	411	4.65	3902.55
0	411	5.17	3902.62
0	411	5.69	3902.5
0	411	6.21	3902.7
0	411	6.72	3902.64
0	411	7.24	3902.81
0	411	7.76	3902.69
0	411	8.27	3902.93
0	411	8.79	3902.69
0	411	9.31	3902.87
0	411	9.83	3902.76
0	411	10.34	3902.92
0	411	10.86	3902.82
0	411	11.38	3902.9
0	411	11.9	3903
0	411	12.41	3903
0	411	12.93	3903.07
0	411	13.45	3903
0	411	13.96	3903.15
0	411	14.48	3903.1
0	411	15	3903.15
0	411	15.52	3903
0	411	16.03	3903.28
0	411	16.55	3903.21
0	411	17.07	3903.33
0	411	17.58	3903.12
0	411	18.1	3903.48
0	411	18.62	3903.27
0	411	19.14	3903.43
0	411	19.65	3903.17
0	411	20.17	3903.64
0	411	20.69	3903.59
0	411	21.2	3903.57
0	411	21.72	3903.51
0	411	22.24	3903.66
0	411	22.76	3903.89
0	411	23.27	3903.7
0	411	23.79	3903.79
0	411	24.31	3903.82
0	411	24.82	3904.05
0	411	25.34	3903.8
0	411	25.86	3900.89
0	411	26.38	3896.85
0	411	26.89	3875.86
0	411	27.41	3850.62
0	411	27.93	3805.15
0	411	28.45	3773.49
0	411	28.96	3720.51
0	411	29.48	3686.57
0	411	30	3632.87
0	411	30.51	3588.95
0	411	31.03	3533.94
0	411	31.55	3478.96
0	411	32.07	3414.73
0	411	32.58	3353.65
0	411	33.1	3290.43
0	411	33.62	3215.63
0	411	34.13	3148.61
0	411	34.65	3060.36
0	411	35.17	2977.9
0	411	35.69	2887.39
0	411	36.2	2796.52
0	411	36.72	2685.78
0	411	37.24	2572.36
0	411	37.75	2446.56
0	411	38.27	2310.73
0	411	38.79	2154.72
0	411	39.31	2004.88
0	411	39.82	1810.59
0	411	40.34	1582.69
0	411	40.86	1309.4
0	411	41.37	1059.34
0	411	41.89	865.278
0	411	42.41	740.326
0	411	42.93	656.034
0	411	43.44	594.451
0	411	43.96	547.464
0	411	44.48	511.303
0	411	44.99	473.297
0	411	45.51	436.311
0	411	46.03	407.237
0	411	46.55	380.346
0	411	47.06	363.789
0	411	47.58	350.386
0	411	48.1	341.849
0	411	48.62	334.733
0	411	49.13	336.603
0	411	49.65	329.402
0	411	50.17	339.12
0	411	50.68	329.793
0	411	51.2	322.161
0	411	51.72	300.75
0	511	0.52	4051
0	511	1.03	4051
0	511	1.55	4051.67
0	511	2.07	4051.86
0	511	2.59	4051.44
0	511	3.1	4051.08
0	511	3.62	4052
0	511	4.14	4051.47
0	511	4.65	4051.6
0	511	5.17	4050.75
0	511	5.69	4051.86
0	511	6.21	4051.48
0	511	6.72	4052.05
0	511	7.24	4051.04
0	511	7.76	4050.97
0	511	8.27	4052.34
0	511	8.79	4050.93
0	511	9.31	4051.16
0	511	9.83	4050.87
0	511	10.34	4051.5
0	511	10.86	4050.92
0	511	11.38	4049.72
0	511	11.9	4044.23
0	511	12.41	4040.21
0	511	12.93	4023.9
0	511	13.45	4015.95
0	511	13.96	3996.1
0	511	14.48	3982.22
0	511	15	3969.88
0	511	15.52	3949.8
0	511	16.03	3928.09
0	511	16.55	3917.48
0	511	17.07	3898.24
0	511	17.58	3861.99
0	511	18.1	3847.52
0	511	18.62	3827.57
0	511	19.14	3809.16
0	511	19.65	3768.93
0	511	20.17	3742.78
0	511	20.69	3718.32
0	511	21.2	3697.14
0	511	21.72	3663.07
0	511	22.24	3627.34
0	511	22.76	3599.68
0	511	23.27	3562.65
0	511	23.79	3536.64
0	511	24.31	3487.15
0	511	24.82	3457.79
0	511	25.34	3414.14
0	511	25.86	3377.7
0	511	26.38	3321.31
0	511	26.89	3272.97
0	511	27.41	3236.19
0	511	27.93	3187.1
0	511	28.45	3128.07
0	511	28.96	3062.23
0	511	29.48	3004.86
0	511	30	2944.11
0	511	30.51	2875.4
0	511	31.03	2798.62
0	511	31.55	2716.77
0	511	32.07	2633.25
0	511	32.58	2561.74
0	511	33.1	2463.43
0	511	33.62	2342.01
0	511	34.13	2240.88
0	511	34.65	2117.38
0	511	35.17	1986.97
0	511	35.69	1803.34
0	511	36.2	1623.85
0	511	36.72	1405.62
0	511	37.24	1216.8
0	511	37.75	988.196
0	511	38.27	803.69
0	511	38.79	675.197
0	511	39.31	590.716
0	511	39.82	524.317
0	511	40.34	475.861
0	511	40.86	442.24
0	511	41.37	417.517
0	511	41.89	392.993
0	511	42.41	371.69
0	511	42.93	354.115
0	511	43.44	341.469
0	511	43.96	328.904
0	511	44.48	317.743
0	511	44.99	310.143
0	511	45.51	299.327
0	511	46.03	294.545
0	511	46.55	283.807
0	511	47.06	285.146
0	511	47.58	280.906
0	511	48.1	290.108
0	511	48.62	287.954
0	511	49.13	300.197
0	511	49.65	309.969
0	511	50.17	321.136
0	511	50.68	319.471
0	511	51.2	324.103
0	511	51.72	323.308
0	611	0.52	3899
0	611	1.03	3899.25
0	611	1.55	3898.71
0	611	2.07	3899.14
0	611	2.59	3899
0	611	3.1	3898.88
0	611	3.62	3899.09
0	611	4.14	3898.95
0	611	4.65	3898.94
0	611	5.17	3898.89
0	611	5.69	3898.93
0	611	6.21	3898.58
0	611	6.72	3898.97
0	611	7.24	3898.86
0	611	7.76	3898.59
0	611	8.27	3898.59
0	611	8.79	3898.66
0	611	9.31	3898.64
0	611	9.83	3898.51
0	611	10.34	3898.14
0	611	10.86	3898.54
0	611	11.38	3898.84
0	611	11.9	3898.3
0	611	12.41	3898.54
0	611	12.93	3898.25
0	611	13.45	3898.18
0	611	13.96	3898.22
0	611	14.48	3898.34
0	611	15	3898.36
0	611	15.52	3897.86
0	611	16.03	3898.62
0	611	16.55	3896.31
0	611	17.07	3887.69
0	611	17.58	3873.56
0	611	18.1	3852.57
0	611	18.62	3819.96
0	611	19.14	3789.27
0	611	19.65	3752.19
0	611	20.17	3732.51
0	611	20.69	3694.53
0	611	21.2	3662.65
0	611	21.72	3616.32
0	611	22.24	3574.65
0	611	22.76	3537.36
0	611	23.27	3486.37
0	611	23.79	3436.55
0	611	24.31	3385.57
0	611	24.82	3323.17
0	611	25.34	3275.93
0	611	25.86	3201.52
0	611	26.38	3145.67
0	611	26.89	3077.4
0	611	27.41	2994.82
0	611	27.93	2931.1
0	611	28.45	2830.17
0	611	28.96	2743.89
0	611	29.48	2658.53
0	611	30	2544.61
0	611	30.51	2436.65
0	611	31.03	2294.85
0	611	31.55	2179.64
0	611	32.07	1998.73
0	611	32.58	1839.69
0	611	33.1	1645.3
0	611	33.62	1365.14
0	611	34.13	1154.38
0	611	34.65	906.411
0	611	35.17	750.069
0	611	35.69	633.342
0	611	36.2	554.511
0	611	36.72	498.772
0	611	37.24	457.994
0	611	37.75	432.642
0	611	38.27	399.145
0	611	38.79	374.877
0	611	39.31	362.031
0	611	39.82	347.747
0	611	40.34	348.38
0	611	40.86	339.656
0	611	41.37	331.947
0	611	41.89	327.844
0	611	42.41	326.023
0	611	42.93	317.344
0	611	43.44	319.894
0	611	43.96	313.759
0	611	44.48	312.908
0	611	44.99	309.496
0	611	45.51	309.863
0	611	46.03	312.6
0	611	46.55	312.135
0	611	47.06	316.953
0	611	47.58	312.927
0	611	48.1	321.314
0	611	48.62	330.19
0	611	49.13	325.472
0	611	49.65	339.634
0	611	50.17	333.194
0	611	50.68	326.174
0	611	51.2	309.559
0	611	51.72	297.111
0	711	0	3978
0	711	1.03	3978.4
0	711	1.55	3978
0	711	2.07	3978
0	711	2.59	3978
0	711	3.1	3978
0	711	3.62	3977.92
0	711	4.14	3977.81
0	711	4.65	3978
0	711	5.17	3977.84
0	711	5.69	3977.76
0	711	6.21	3978.21
0	711	6.72	3977.69
0	711	7.24	3977.6
0	711	7.76	3977.86
0	711	8.27	3977.85
0	711	8.79	3977.79
0	711	9.31	3977.97
0	711	9.83	3977.6
0	711	10.34	3977.88
0	711	10.86	3977.93
0	711	11.38	3977.9
0	711	11.9	3977.5
0	711	12.41	3977.75
0	711	12.93	3977.58
0	711	13.45	3977.98
0	711	13.96	3977.68
0	711	14.48	3977.68
0	711	15	3977.87
0	711	15.52	3977.69
0	711	16.03	3978.2
0	711	16.55	3977.37
0	711	17.07	3978
0	711	17.58	3977.41
0	711	18.1	3978.33
0	711	18.62	3977.1
0	711	19.14	3975.75
0	711	19.65	3967.84
0	711	20.17	3958.09
0	711	20.69	3946.58
0	711	21.2	3925
0	711	21.72	3902.41
0	711	22.24	3876.25
0	711	22.76	3841.32
0	711	23.27	3820.09
0	711	23.79	3791.48
0	711	24.31	3761.8
0	711	24.82	3721.48
0	711	25.34	3694.21
0	711	25.86	3659.03
0	711	26.38	3609.41
0	711	26.89	3570.03
0	711	27.41	3520.33
0	711	27.93	3482.53
0	711	28.45	3423.94
0	711	28.96	3378.81
0	711	29.48	3315.45
0	711	30	3267.53
0	711	30.51	3196.83
0	711	31.03	3140.25
0	711	31.55	3069.41
0	711	32.07	3000.91
0	711	32.58	2916.73
0	711	33.1	2829.88
0	711	33.62	2740.49
0	711	34.13	2650.99
0	711	34.65	2557.48
0	711	35.17	2432.49
0	711	35.69	2320
0	711	36.2	2190.53
0	711	36.72	2068.29
0	711	37.24	1893.85
0	711	37.75	1720.57
0	711	38.27	1516.36
0	711	38.79	1301.76
0	711	39.31	1073.43
0	711	39.82	885.184
0	711	40.34	756.193
0	711	40.86	663.686
0	711	41.37	595.943
0	711	41.89	551.735
0	711	42.41	504.611
0	711	42.93	459.833
0	711	43.44	426.468
0	711	43.96	407.35
0	711	44.48	391.396
0	711	44.99	377.564
0	711	45.51	364.973
0	711	46.03	363.055
0	711	46.55	355.459
0	711	47.06	348.883
0	711	47.58	344.184
0	711	48.1	351.781
0	711	48.62	356.022
0	711	49.13	347.508
0	711	49.65	349.087
0	711	50.17	355.524
0	711	50.68	378.947
0	711	51.2	404.791
0	711	51.72	409.267
0	811	0	4035
0	811	1.03	4034.5
0	811	1.55	4034.75
0	811	2.07	4034.5
0	811	2.59	4034.75
0	811	3.1	4034.91
0	811	3.62	4034.44
0	811	4.14	4034.5
0	811	4.65	4034.28
0	811	5.17	4035.08
0	811	5.69	4033.75
0	811	6.21	4034.57
0	811	6.72	4034.08
0	811	7.24	4034.44
0	811	7.76	4034.13
0	811	8.27	4034.25
0	811	8.79	4034.07
0	811	9.31	4034.59
0	811	9.83	4033.94
0	811	10.34	4035
0	811	10.86	4033.71
0	811	11.38	4034.61
0	811	11.9	4033.69
0	811	12.41	4034.03
0	811	12.93	4033.75
0	811	13.45	4034.63
0	811	13.96	4032.8
0	811	14.48	4031.1
0	811	15	4024.59
0	811	15.52	4023.33
0	811	16.03	4021.76
0	811	16.55	4006.52
0	811	17.07	3996.98
0	811	17.58	3979.3
0	811	18.1	3963.19
0	811	18.62	3957.09
0	811	19.14	3925.18
0	811	19.65	3921.03
0	811	20.17	3887.36
0	811	20.69	3882.81
0	811	21.2	3857.11
0	811	21.72	3847.36
0	811	22.24	3818.11
0	811	22.76	3790.65
0	811	23.27	3771.98
0	811	23.79	3747.67
0	811	24.31	3718.95
0	811	24.82	3693.49
0	811	25.34	3672.42
0	811	25.86	3634.96
0	811	26.38	3606.67
0	811	26.89	3582.05
0	811	27.41	3544
0	811	27.93	3503.83
0	811	28.45	3482.68
0	811	28.96	3440
0	811	29.48	3402.96
0	811	30	3359.05
0	811	30.51	3326.38
0	811	31.03	3272.8
0	811	31.55	3237.7
0	811	32.07	3181.4
0	811	32.58	3133.2
0	811	33.1	3075.43
0	811	33.62	3032.15
0	811	34.13	2962.04
0	811	34.65	2910.36
0	811	35.17	2843.2
0	811	35.69	2775.06
0	811	36.2	2704.66
0	811	36.72	2633.33
0	811	37.24	2548.08
0	811	37.75	2462.24
0	811	38.27	2370.02
0	811	38.79	2259.01
0	811	39.31	2151.03
0	811	39.82	2025.61
0	811	40.34	1878.38
0	811	40.86	1722.74
0	811	41.37	1567.83
0	811	41.89	1338.34
0	811	42.41	1123.54
0	811	42.93	918.707
0	811	43.44	783.177
0	811	43.96	667.085
0	811	44.48	598.557
0	811	44.99	537.511
0	811	45.51	492.72
0	811	46.03	458.742
0	811	46.55	438.486
0	811	47.06	415.142
0	811	47.58	398.852
0	811	48.1	379.211
0	811	48.62	364.857
0	811	49.13	349.821
0	811	49.65	342.263
0	811	50.17	332.366
0	811	50.68	315.644
0	811	51.2	312.644
0	811	51.72	288.312
0	911	0.52	4094.33
0	911	1.03	4095
0	911	1.55	4091.75
0	911	2.07	4092.5
0	911	2.59	4092.9
0	911	3.1	4090
0	911	3.62	4084.35
0	911	4.14	4071.2
0	911	4.65	4075.89
0	911	5.17	4076.47
0	911	5.69	4070.5
0	911	6.21	4055.94
0	911	6.72	4052.42
0	911	7.24	4045.33
0	911	7.76	4043.48
0	911	8.27	4020.79
0	911	8.79	4010.29
0	911	9.31	4003.39
0	911	9.83	4001.86
0	911	10.34	3980.5
0	911	10.86	3973.24
0	911	11.38	3963.75
0	911	11.9	3959.54
0	911	12.41	3928.29
0	911	12.93	3925.44
0	911	13.45	3904.24
0	911	13.96	3890.89
0	911	14.48	3874.87
0	911	15	3860.6
0	911	15.52	3846.92
0	911	16.03	3829.28
0	911	16.55	3813.13
0	911	17.07	3787.67
0	911	17.58	3769.28
0	911	18.1	3756.23
0	911	18.62	3733.21
0	911	19.14	3712.04
0	911	19.65	3690.79
0	911	20.17	3669.54
0	911	20.69	3644.97
0	911	21.2	3621.67
0	911	21.72	3592.79
0	911	22.24	3566.35
0	911	22.76	3547.04
0	911	23.27	3511.55
0	911	23.79	3486.8
0	911	24.31	3457.61
0	911	24.82	3438.81
0	911	25.34	3391.5
0	911	25.86	3369
0	911	26.38	3325.82
0	911	26.89	3296.83
0	911	27.41	3247.92
0	911	27.93	3217.06
0	911	28.45	3173.4
0	911	28.96	3127.65
0	911	29.48	3079.49
0	911	30	3035.44
0	911	30.51	2982.62
0	911	31.03	2931.22
0	911	31.55	2867.08
0	911	32.07	2816.32
0	911	32.58	2747.36
0	911	33.1	2684.45
0	911	33.62	2613.42
0	911	34.13	2537.74
0	911	34.65	2458.66
0	911	35.17	2369.53
0	911	35.69	2275.5
0	911	36.2	2170.15
0	911	36.72	2071.44
0	911	37.24	1934.12
0	911	37.75	1826.01
0	911	38.27	1659.73
0	911	38.79	1504.8
0	911	39.31	1266.86
0	911	39.82	1065.76
0	911	40.34	828.496
0	911	40.86	711.985
0	911	41.37	618.068
0	911	41.89	555.855
0	911	42.41	499.699
0	911	42.93	469.372
0	911	43.44	440.823
0	911	43.96	421.299
0	911	44.48	397.323
0	911	44.99	376.121
0	911	45.51	352.344
0	911	46.03	339.396
0	911	46.55	328.053
0	911	47.06	322.015
0	911	47.58	314.958
0	911	48.1	314.481
0	911	48.62	317.364
0	911	49.13	327.953
0	911	49.65	333.74
0	911	50.17	326.614
0	911	50.68	331.901
0	911	51.2	334.633
0	911	51.72	373.4
0	1011	0.52	3922
0	1011	1.03	3922
0	1011	1.55	3921.86
0	1011	2.07	3921.57
0	1011	2.59	3921.9
0	1011	3.1	3921.67
0	1011	3.62	3921.93
0	1011	4.14	3921.94
0	1011	4.65	3921.95
0	1011	5.17	3921.79
0	1011	5.69	3921.83
0	1011	6.21	3921.95
0	1011	6.72	3921.85
0	1011	7.24	3921.92
0	1011	7.76	3921.97
0	1011	8.27	3922
0	1011	8.79	3921.91
0	1011	9.31	3921.97
0	1011	9.83	3921.97
0	1011	10.34	3921.65
0	1011	10.86	3922.2
0	1011	11.38	3921.76
0	1011	11.9	3921.93
0	1011	12.41	3921.75
0	1011	12.93	3922.02
0	1011	13.45	3922.09
0	1011	13.96	3922.16
0	1011	14.48	3922
0	1011	15	3921.92
0	1011	15.52	3922.24
0	1011	16.03	3921.83
0	1011	16.55	3922.44
0	1011	17.07	3922.09
0	1011	17.58	3922.22
0	1011	18.1	3922.29
0	1011	18.62	3922.3
0	1011	19.14	3922.6
0	1011	19.65	3922.37
0	1011	20.17	3921.75
0	1011	20.69	3918.06
0	1011	21.2	3909.33
0	1011	21.72	3888.37
0	1011	22.24	3868.66
0	1011	22.76	3839.31
0	1011	23.27	3814.13
0	1011	23.79	3771.47
0	1011	24.31	3741.82
0	1011	24.82	3696.85
0	1011	25.34	3656.85
0	1011	25.86	3613.27
0	1011	26.38	3567.89
0	1011	26.89	3519.04
0	1011	27.41	3464.71
0	1011	27.93	3416.07
0	1011	28.45	3358.84
0	1011	28.96	3290.42
0	1011	29.48	3233.58
0	1011	30	3156.74
0	1011	30.51	3088.76
0	1011	31.03	3008.64
0	1011	31.55	2930.58
0	1011	32.07	2836.91
0	1011	32.58	2740.64
0	1011	33.1	2639.31
0	1011	33.62	2529.24
0	1011	34.13	2402.9
0	1011	34.65	2272.15
0	1011	35.17	2128.06
0	1011	35.69	1960.15
0	1011	36.2	1796.27
0	1011	36.72	1577.39
0	1011	37.24	1313.07
0	1011	37.75	1041.2
0	1011	38.27	832.726
0	1011	38.79	700.691
0	1011	39.31	613.777
0	1011	39.82	544.346
0	1011	40.34	490.519
0	1011	40.86	458.221
0	1011	41.37	423.381
0	1011	41.89	396.405
0	1011	42.41	371.245
0	1011	42.93	354.889
0	1011	43.44	336.716
0	1011	43.96	328.538
0	1011	44.48	315.459
0	1011	44.99	311.531
0	1011	45.51	304.277
0	1011	46.03	297.117
0	1011	46.55	290.629
0	1011	47.06	285.891
0	1011	47.58	293.597
0	1011	48.1	295.102
0	1011	48.62	296.17
0	1011	49.13	279.808
0	1011	49.65	273.759
0	1011	50.17	276.736
0	1011	50.68	276.479
0	1011	51.2	294.351
0	1011	51.72	308.938
0	1111	0	4034
0	1111	1.03	4033.8
0	1111	1.55	4033.5
0	1111	2.07	4033.88
0	1111	2.59	4033.67
0	1111	3.1	4033.83
0	1111	3.62	4033.5
0	1111	4.14	4033.53
0	1111	4.65	4033.46
0	1111	5.17	4033.63
0	1111	5.69	4033.41
0	1111	6.21	4033.2
0	1111	6.72	4033.7
0	1111	7.24	4033.18
0	1111	7.76	4033.45
0	1111	8.27	4033.21
0	1111	8.79	4033.52
0	1111	9.31	4033.1
0	1111	9.83	4033.41
0	1111	10.34	4032.77
0	1111	10.86	4033.44
0	1111	11.38	4033.05
0	1111	11.9	4033.26
0	1111	12.41	4033.53
0	1111	12.93	4033.36
0	1111	13.45	4033.3
0	1111	13.96	4032.98
0	1111	14.48	4033.38
0	1111	15	4033.05
0	1111	15.52	4033.25
0	1111	16.03	4032.88
0	1111	16.55	4033.34
0	1111	17.07	4033.17
0	1111	17.58	4032.45
0	1111	18.1	4033.18
0	1111	18.62	4033.02
0	1111	19.14	4032.88
0	1111	19.65	4033.61
0	1111	20.17	4031.21
0	1111	20.69	4029.14
0	1111	21.2	4029.71
0	1111	21.72	4009.72
0	1111	22.24	3995.47
0	1111	22.76	3975.66
0	1111	23.27	3954.34
0	1111	23.79	3925.68
0	1111	24.31	3897.76
0	1111	24.82	3874.78
0	1111	25.34	3849.09
0	1111	25.86	3814.57
0	1111	26.38	3789.84
0	1111	26.89	3754.97
0	1111	27.41	3728.87
0	1111	27.93	3687.69
0	1111	28.45	3657.84
0	1111	28.96	3616.41
0	1111	29.48	3570.75
0	1111	30	3526.61
0	1111	30.51	3486.84
0	1111	31.03	3437.5
0	1111	31.55	3388.32
0	1111	32.07	3340.38
0	1111	32.58	3279.71
0	1111	33.1	3220.26
0	1111	33.62	3153.91
0	1111	34.13	3090.28
0	1111	34.65	3016.87
0	1111	35.17	2942.36
0	1111	35.69	2857.45
0	1111	36.2	2785.31
0	1111	36.72	2691.5
0	1111	37.24	2605.45
0	1111	37.75	2496.58
0	1111	38.27	2402.53
0	1111	38.79	2261.14
0	1111	39.31	2138.98
0	1111	39.82	1986.25
0	1111	40.34	1845.54
0	1111	40.86	1647.39
0	1111	41.37	1447.99
0	1111	41.89	1164.28
0	1111	42.41	946.894
0	1111	42.93	778.682
0	1111	43.44	689.308
0	1111	43.96	611.344
0	1111	44.48	557.856
0	1111	44.99	511.497
0	1111	45.51	478.762
0	1111	46.03	445.679
0	1111	46.55	414.133
0	1111	47.06	389.731
0	1111	47.58	371.413
0	1111	48.1	356.987
0	1111	48.62	353.804
0	1111	49.13	349.231
0	1111	49.65	349.2
0	1111	50.17	346.164
0	1111	50.68	356.071
0	1111	51.2	359.667
0	1111	51.72	381.875
0	1211	0	4094
0	1211	1.03	4092
0	1211	1.55	4094.25
0	1211	2.07	4093.75
0	1211	2.59	4094.6
0	1211	3.1	4093.17
0	1211	3.62	4092.22
0	1211	4.14	4093.86
0	1211	4.65	4093.17
0	1211	5.17	4089.78
0	1211	5.69	4091
0	1211	6.21	4085.6
0	1211	6.72	4070.58
0	1211	7.24	4073.96
0	1211	7.76	4071.39
0	1211	8.27	4058.17
0	1211	8.79	4055.12
0	1211	9.31	4044.76
0	1211	9.83	4035.62
0	1211	10.34	4025.49
0	1211	10.86	4013
0	1211	11.38	4003.28
0	1211	11.9	3989.85
0	1211	12.41	3973.85
0	1211	12.93	3963.68
0	1211	13.45	3947.44
0	1211	13.96	3934.22
0	1211	14.48	3930.25
0	1211	15	3909.48
0	1211	15.52	3892.28
0	1211	16.03	3884.27
0	1211	16.55	3863.3
0	1211	17.07	3845.94
0	1211	17.58	3833.32
0	1211	18.1	3806.33
0	1211	18.62	3791.47
0	1211	19.14	3775.67
0	1211	19.65	3746.43
0	1211	20.17	3734.54
0	1211	20.69	3710.84
0	1211	21.2	3684.83
0	1211	21.72	3664.23
0	1211	22.24	3634.15
0	1211	22.76	3609.94
0	1211	23.27	3584.41
0	1211	23.79	3564.3
0	1211	24.31	3524.72
0	1211	24.82	3493.04
0	1211	25.34	3466.44
0	1211	25.86	3438.55
0	1211	26.38	3396.98
0	1211	26.89	3366.25
0	1211	27.41	3327.45
0	1211	27.93	3290.38
0	1211	28.45	3252.71
0	1211	28.96	3210.79
0	1211	29.48	3168.12
0	1211	30	3120.29
0	1211	30.51	3069.91
0	1211	31.03	3023.49
0	1211	31.55	2976.14
0	1211	32.07	2908.98
0	1211	32.58	2861.19
0	1211	33.1	2791.4
0	1211	33.62	2733.12
0	1211	34.13	2663.19
0	1211	34.65	2596.49
0	1211	35.17	2510.76
0	1211	35.69	2433.54
0	1211	36.2	2340.6
0	1211	36.72	2243.28
0	1211	37.24	2130.63
0	1211	37.75	2017.71
0	1211	38.27	1885.79
0	1211	38.79	1758.74
0	1211	39.31	1606.06
0	1211	39.82	1433.74
0	1211	40.34	1183.88
0	1211	40.86	981.276
0	1211	41.37	790.915
0	1211	41.89	679.066
0	1211	42.41	599.362
0	1211	42.93	546.566
0	1211	43.44	497.072
0	1211	43.96	465.445
0	1211	44.48	433.048
0	1211	44.99	407.527
0	1211	45.51	380.737
0	1211	46.03	358.807
0	1211	46.55	341.325
0	1211	47.06	329.484
0	1211	47.58	326.124
0	1211	48.1	317.907
0	1211	48.62	317.203
0	1211	49.13	315.411
0	1211	49.65	315.299
0	1211	50.17	314.841
0	1211	50.68	322.241
0	1211	51.2	343.441
0	1211	51.72	353.5
0	1311	0.52	3904
0	1311	1.03	3873.67
0	1311	1.55	3905
0	1311	2.07	3919.29
0	1311	2.59	3889.56
0	1311	3.1	3882.3
0	1311	3.62	3888.4
0	1311	4.14	3864.46
0	1311	4.65	3861.44
0	1311	5.17	3868.31
0	1311	5.69	3854
0	1311	6.21	3840.15
0	1311	6.72	3830.33
0	1311	7.24	3820.86
0	1311	7.76	3803.56
0	1311	8.27	3798.6
0	1311	8.79	3784.97
0	1311	9.31	3779.48
0	1311	9.83	3767.2
0	1311	10.34	3752.23
0	1311	10.86	3746.51
0	1311	11.38	3725.97
0	1311	11.9	3714.24
0	1311	12.41	3699.24
0	1311	12.93	3684.6
0	1311	13.45	3676.07
0	1311	13.96	3654.93
0	1311	14.48	3643.02
0	1311	15	3633.92
0	1311	15.52	3612.72
0	1311	16.03	3591.5
0	1311	16.55	3571.08
0	1311	17.07	3550.84
0	1311	17.58	3527.23
0	1311	18.1	3502.76
0	1311	18.62	3484.56
0	1311	19.14	3459.65
0	1311	19.65	3434.45
0	1311	20.17	3418.06
0	1311	20.69	3399.42
0	1311	21.2	3367.61
0	1311	21.72	3344.9
0	1311	22.24	3319.54
0	1311	22.76	3284.28
0	1311	23.27	3260.89
0	1311	23.79	3222.03
0	1311	24.31	3201.44
0	1311	24.82	3167.12
0	1311	25.34	3137.84
0	1311	25.86	3096.12
0	1311	26.38	3062.47
0	1311	26.89	3021.19
0	1311	27.41	2979.54
0	1311	27.93	2937.52
0	1311	28.45	2898.91
0	1311	28.96	2839.51
0	1311	29.48	2797.14
0	1311	30	2737.47
0	1311	30.51	2691.41
0	1311	31.03	2624.81
0	1311	31.55	2571.58
0	1311	32.07	2495.72
0	1311	32.58	2429.16
0	1311	33.1	2351.78
0	1311	33.62	2277.39
0	1311	34.13	2178.91
0	1311	34.65	2090.83
0	1311	35.17	1987.86
0	1311	35.69	1878.85
0	1311	36.2	1738.5
0	1311	36.72	1621.74
0	1311	37.24	1446.88
0	1311	37.75	1263.71
0	1311	38.27	1035.18
0	1311	38.79	865.151
0	1311	39.31	726.938
0	1311	39.82	641.304
0	1311	40.34	581.694
0	1311	40.86	542.85
0	1311	41.37	501.793
0	1311	41.89	472.983
0	1311	42.41	441.288
0	1311	42.93	422.234
0	1311	43.44	396.388
0	1311	43.96	377.662
0	1311	44.48	366.303
0	1311	44.99	362.867
0	1311	45.51	361.944
0	1311	46.03	360.429
0	1311	46.55	366.307
0	1311	47.06	356.935
0	1311	47.58	352.887
0	1311	48.1	344.222
0	1311	48.62	340.614
0	1311	49.13	339.404
0	1311	49.65	342.401
0	1311	50.17	343.17
0	1311	50.68	370.289
0	1311	51.2	375.306
0	1311	51.72	375.944
0	1411	0.52	4049
0	1411	1.03	4033
0	1411	1.55	4047.67
0	1411	2.07	4041.33
0	1411	2.59	4047.5
0	1411	3.1	4046.78
0	1411	3.62	4042.64
0	1411	4.14	4049.83
0	1411	4.65	4019.94
0	1411	5.17	4005.62
0	1411	5.69	4003
0	1411	6.21	3987.18
0	1411	6.72	3985.09
0	1411	7.24	3991.11
0	1411	7.76	3969.25
0	1411	8.27	3962.81
0	1411	8.79	3946.19
0	1411	9.31	3932.62
0	1411	9.83	3926.59
0	1411	10.34	3908.37
0	1411	10.86	3906.39
0	1411	11.38	3903.48
0	1411	11.9	3878.47
0	1411	12.41	3872.18
0	1411	12.93	3851.21
0	1411	13.45	3834.09
0	1411	13.96	3819.96
0	1411	14.48	3804.64
0	1411	15	3796.76
0	1411	15.52	3781.62
0	1411	16.03	3761.82
0	1411	16.55	3741.2
0	1411	17.07	3719.4
0	1411	17.58	3701.2
0	1411	18.1	3679.81
0	1411	18.62	3666.92
0	1411	19.14	3640.66
0	1411	19.65	3620.94
0	1411	20.17	3592.81
0	1411	20.69	3580.47
0	1411	21.2	3548.87
0	1411	21.72	3523.78
0	1411	22.24	3503.06
0	1411	22.76	3480.51
0	1411	23.27	3446.6
0	1411	23.79	3413.86
0	1411	24.31	3393.28
0	1411	24.82	3358.49
0	1411	25.34	3321.81
0	1411	25.86	3299.53
0	1411	26.38	3257.85
0	1411	26.89	3225.18
0	1411	27.41	3177.18
0	1411	27.93	3138.87
0	1411	28.45	3109.83
0	1411	28.96	3058.28
0	1411	29.48	3014.99
0	1411	30	2969.77
0	1411	30.51	2918.93
0	1411	31.03	2862.4
0	1411	31.55	2813.47
0	1411	32.07	2751.11
0	1411	32.58	2685.77
0	1411	33.1	2627.44
0	1411	33.62	2561.91
0	1411	34.13	2482.23
0	1411	34.65	2407.52
0	1411	35.17	2322.08
0	1411	35.69	2234.55
0	1411	36.2	2133.57
0	1411	36.72	2029.59
0	1411	37.24	1908.01
0	1411	37.75	1779
0	1411	38.27	1634.34
0	1411	38.79	1465.34
0	1411	39.31	1265.39
0	1411	39.82	1038.37
0	1411	40.34	830.418
0	1411	40.86	700.78
0	1411	41.37	608.26
0	1411	41.89	543.702
0	1411	42.41	492.243
0	1411	42.93	459.292
0	1411	43.44	436.168
0	1411	43.96	423.592
0	1411	44.48	402.244
0	1411	44.99	369.39
0	1411	45.51	362.768
0	1411	46.03	346.507
0	1411	46.55	335.599
0	1411	47.06	316.596
0	1411	47.58	325.287
0	1411	48.1	316.417
0	1411	48.62	305.979
0	1411	49.13	307.233
0	1411	49.65	295.677
0	1411	50.17	307.744
0	1411	50.68	334.371
0	1411	51.2	344.653
0	1411	51.72	339.667
0	1511	0.52	4095
0	1511	1.03	4071
0	1511	1.55	4082.4
0	1511	2.07	4062.57
0	1511	2.59	4067.86
0	1511	3.1	4069.7
0	1511	3.62	4078.11
0	1511	4.14	4064.56
0	1511	4.65	4051.25
0	1511	5.17	4055.37
0	1511	5.69	4055
0	1511	6.21	4031.43
0	1511	6.72	4037.72
0	1511	7.24	4020.18
0	1511	7.76	4007.54
0	1511	8.27	4002.37
0	1511	8.79	3974.56
0	1511	9.31	3983.71
0	1511	9.83	3963.57
0	1511	10.34	3949.33
0	1511	10.86	3929.9
0	1511	11.38	3927.42
0	1511	11.9	3911.26
0	1511	12.41	3903.67
0	1511	12.93	3891.36
0	1511	13.45	3866.78
0	1511	13.96	3868.5
0	1511	14.48	3841.07
0	1511	15	3829.05
0	1511	15.52	3813.62
0	1511	16.03	3789.34
0	1511	16.55	3781.34
0	1511	17.07	3768.59
0	1511	17.58	3750.03
0	1511	18.1	3738.58
0	1511	18.62	3709.73
0	1511	19.14	3695.78
0	1511	19.65	3673.77
0	1511	20.17	3654.47
0	1511	20.69	3630.36
0	1511	21.2	3604.53
0	1511	21.72	3592.39
0	1511	22.24	3565.61
0	1511	22.76	3531.11
0	1511	23.27	3510.14
0	1511	23.79	3488.19
0	1511	24.31	3461.79
0	1511	24.82	3429.37
0	1511	25.34	3393.97
0	1511	25.86	3375.25
0	1511	26.38	3342.82
0	1511	26.89	3314.06
0	1511	27.41	3281.04
0	1511	27.93	3245.67
0	1511	28.45	3205.52
0	1511	28.96	3166.43
0	1511	29.48	3129.18
0	1511	30	3085.9
0	1511	30.51	3043.75
0	1511	31.03	3000.23
0	1511	31.55	2954.72
0	1511	32.07	2908.18
0	1511	32.58	2849.55
0	1511	33.1	2795.61
0	1511	33.62	2734.92
0	1511	34.13	2671.26
0	1511	34.65	2608.06
0	1511	35.17	2542.22
0	1511	35.69	2470.44
0	1511	36.2	2394.3
0	1511	36.72	2306.92
0	1511	37.24	2219.36
0	1511	37.75	2115.57
0	1511	38.27	2014.68
0	1511	38.79	1883.26
0	1511	39.31	1757.5
0	1511	39.82	1616.53
0	1511	40.34	1446.15
0	1511	40.86	1212.82
0	1511	41.37	995.129
0	1511	41.89	799.944
0	1511	42.41	688.262
0	1511	42.93	607.664
0	1511	43.44	550.305
0	1511	43.96	499.979
0	1511	44.48	467.985
0	1511	44.99	446.507
0	1511	45.51	429.145
0	1511	46.03	409.759
0	1511	46.55	391.286
0	1511	47.06	371.863
0	1511	47.58	359.643
0	1511	48.1	342.119
0	1511	48.62	334.973
0	1511	49.13	314.109
0	1511	49.65	300.71
0	1511	50.17	297.686
0	1511	50.68	291.631
0	1511	51.2	303.085
0	1511	51.72	316.071
0	1611	0.52	4087
0	1611	1.03	4087
0	1611	1.55	4087.33
0	1611	2.07	4087
0	1611	2.59	4086.88
0	1611	3.1	4087.15
0	1611	3.62	4087
0	1611	4.14	4086.67
0	1611	4.65	4086.86
0	1611	5.17	4086.63
0	1611	5.69	4086.63
0	1611	6.21	4086.65
0	1611	6.72	4086.36
0	1611	7.24	4086.61
0	1611	7.76	4086.58
0	1611	8.27	4086.41
0	1611	8.79	4086.63
0	1611	9.31	4086.76
0	1611	9.83	4086.38
0	1611	10.34	4086.79
0	1611	10.86	4086.56
0	1611	11.38	4085.5
0	1611	11.9	4086.72
0	1611	12.41	4085.86
0	1611	12.93	4084.63
0	1611	13.45	4082.51
0	1611	13.96	4076.23
0	1611	14.48	4070.98
0	1611	15	4057.28
0	1611	15.52	4054.6
0	1611	16.03	4033.21
0	1611	16.55	4016.54
0	1611	17.07	3999.02
0	1611	17.58	3984.99
0	1611	18.1	3962.84
0	1611	18.62	3938.86
0	1611	19.14	3914.95
0	1611	19.65	3891.6
0	1611	20.17	3877.36
0	1611	20.69	3849.71
0	1611	21.2	3823.14
0	1611	21.72	3786.41
0	1611	22.24	3767.04
0	1611	22.76	3744.78
0	1611	23.27	3696.94
0	1611	23.79	3669.29
0	1611	24.31	3638.64
0	1611	24.82	3608.96
0	1611	25.34	3564.55
0	1611	25.86	3533.66
0	1611	26.38	3495.05
0	1611	26.89	3467.56
0	1611	27.41	3412.16
0	1611	27.93	3368.77
0	1611	28.45	3325.48
0	1611	28.96	3285.14
0	1611	29.48	3214.14
0	1611	30	3172.29
0	1611	30.51	3127.27
0	1611	31.03	3072.34
0	1611	31.55	3006.46
0	1611	32.07	2931.66
0	1611	32.58	2871.01
0	1611	33.1	2802.6
0	1611	33.62	2712.58
0	1611	34.13	2635.41
0	1611	34.65	2546.45
0	1611	35.17	2461.88
0	1611	35.69	2335.75
0	1611	36.2	2235.43
0	1611	36.72	2118.2
0	1611	37.24	1989.12
0	1611	37.75	1832.22
0	1611	38.27	1652.54
0	1611	38.79	1472.26
0	1611	39.31	1236.27
0	1611	39.82	1026.16
0	1611	40.34	831.207
0	1611	40.86	718.109
0	1611	41.37	628.876
0	1611	41.89	567.007
0	1611	42.41	520.607
0	1611	42.93	483.733
0	1611	43.44	448.747
0	1611	43.96	416.569
0	1611	44.48	398.064
0	1611	44.99	374.949
0	1611	45.51	368.48
0	1611	46.03	359.807
0	1611	46.55	360.316
0	1611	47.06	353.013
0	1611	47.58	350.969
0	1611	48.1	343.449
0	1611	48.62	341.658
0	1611	49.13	349.297
0	1611	49.65	371.273
0	1611	50.17	414.429
0	1611	50.68	430.484
0	1611	51.2	443.396
0	1611	51.72	394.125
0	1711	0.52	4095
0	1711	1.03	4095
0	1711	1.55	4095
0	1711	2.07	4095
0	1711	2.59	4093.75
0	1711	3.1	4095
0	1711	3.62	4094.53
0	1711	4.14	4095
0	1711	4.65	4094.39
0	1711	5.17	4091.29
0	1711	5.69	4089
0	1711	6.21	4092.84
0	1711	6.72	4088.84
0	1711	7.24	4083.44
0	1711	7.76	4078.13
0	1711	8.27	4069.94
0	1711	8.79	4064.69
0	1711	9.31	4057.09
0	1711	9.83	4043.24
0	1711	10.34	4040.16
0	1711	10.86	4020.52
0	1711	11.38	4015.19
0	1711	11.9	3997.95
0	1711	12.41	3991.04
0	1711	12.93	3978.65
0	1711	13.45	3965.03
0	1711	13.96	3952.91
0	1711	14.48	3935.39
0	1711	15	3913.13
0	1711	15.52	3901.5
0	1711	16.03	3880.7
0	1711	16.55	3870.44
0	1711	17.07	3857.49
0	1711	17.58	3836.89
0	1711	18.1	3818.78
0	1711	18.62	3800.98
0	1711	19.14	3773.73
0	1711	19.65	3752.97
0	1711	20.17	3733.61
0	1711	20.69	3708.73
0	1711	21.2	3685.78
0	1711	21.72	3658.21
0	1711	22.24	3634.09
0	1711	22.76	3610.15
0	1711	23.27	3578.86
0	1711	23.79	3558.56
0	1711	24.31	3523.36
0	1711	24.82	3497.73
0	1711	25.34	3459.07
0	1711	25.86	3428.77
0	1711	26.38	3399.46
0	1711	26.89	3353.55
0	1711	27.41	3319.05
0	1711	27.93	3279.26
0	1711	28.45	3236.55
0	1711	28.96	3194.5
0	1711	29.48	3149.32
0	1711	30	3101.42
0	1711	30.51	3054.43
0	1711	31.03	3005.44
0	1711	31.55	2948.6
0	1711	32.07	2889.75
0	1711	32.58	2832.5
0	1711	33.1	2762.91
0	1711	33.62	2690.74
0	1711	34.13	2612.45
0	1711	34.65	2537.75
0	1711	35.17	2448.58
0	1711	35.69	2359.3
0	1711	36.2	2266.21
0	1711	36.72	2156.52
0	1711	37.24	2046.51
0	1711	37.75	1923.03
0	1711	38.27	1785.43
0	1711	38.79	1635.15
0	1711	39.31	1459.61
0	1711	39.82	1233.86
0	1711	40.34	996.404
0	1711	40.86	795.329
0	1711	41.37	678.879
0	1711	41.89	601.561
0	1711	42.41	546.801
0	1711	42.93	498.61
0	1711	43.44	470.158
0	1711	43.96	441.758
0	1711	44.48	417.343
0	1711	44.99	397.386
0	1711	45.51	382.421
0	1711	46.03	371.218
0	1711	46.55	360.987
0	1711	47.06	350.39
0	1711	47.58	342.196
0	1711	48.1	333.954
0	1711	48.62	325.155
0	1711	49.13	317.786
0	1711	49.65	312.983
0	1711	50.17	310.949
0	1711	50.68	305.496
0	1711	51.2	308.092
0	1711	51.72	292.833
0	1811	0.52	3967
0	1811	1.03	3966.75
0	1811	1.55	3966.5
0	1811	2.07	3966.7
0	1811	2.59	3966.75
0	1811	3.1	3966.64
0	1811	3.62	3966.73
0	1811	4.14	3966.53
0	1811	4.65	3966.79
0	1811	5.17	3967
0	1811	5.69	3966.75
0	1811	6.21	3966.77
0	1811	6.72	3966.52
0	1811	7.24	3966.86
0	1811	7.76	3966.97
0	1811	8.27	3966.5
0	1811	8.79	3966.86
0	1811	9.31	3966.82
0	1811	9.83	3966.47
0	1811	10.34	3966.73
0	1811	10.86	3966.53
0	1811	11.38	3966.84
0	1811	11.9	3966.74
0	1811	12.41	3966.33
0	1811	12.93	3966.48
0	1811	13.45	3966.06
0	1811	13.96	3966.14
0	1811	14.48	3964.3
0	1811	15	3961.84
0	1811	15.52	3957.25
0	1811	16.03	3944.45
0	1811	16.55	3932.52
0	1811	17.07	3923.31
0	1811	17.58	3898.61
0	1811	18.1	3876.17
0	1811	18.62	3854.89
0	1811	19.14	3837.26
0	1811	19.65	3801.38
0	1811	20.17	3769.8
0	1811	20.69	3741.73
0	1811	21.2	3706.48
0	1811	21.72	3680.86
0	1811	22.24	3638.25
0	1811	22.76	3603.25
0	1811	23.27	3565.71
0	1811	23.79	3529.65
0	1811	24.31	3497.84
0	1811	24.82	3448.18
0	1811	25.34	3401.26
0	1811	25.86	3352.34
0	1811	26.38	3305.09
0	1811	26.89	3249.96
0	1811	27.41	3196.61
0	1811	27.93	3129.37
0	1811	28.45	3062.57
0	1811	28.96	3000.92
0	1811	29.48	2922.92
0	1811	30	2849.87
0	1811	30.51	2756.53
0	1811	31.03	2673.59
0	1811	31.55	2585.44
0	1811	32.07	2472.35
0	1811	32.58	2384.16
0	1811	33.1	2243.47
0	1811	33.62	2100.3
0	1811	34.13	1948.1
0	1811	34.65	1755.37
0	1811	35.17	1549.84
0	1811	35.69	1336.33
0	1811	36.2	1131.62
0	1811	36.72	948.396
0	1811	37.24	778.809
0	1811	37.75	642.8
0	1811	38.27	560.379
0	1811	38.79	495.981
0	1811	39.31	448.32
0	1811	39.82	412.219
0	1811	40.34	384.336
0	1811	40.86	364.346
0	1811	41.37	338.784
0	1811	41.89	319.802
0	1811	42.41	303.75
0	1811	42.93	289.491
0	1811	43.44	282.237
0	1811	43.96	279.208
0	1811	44.48	275.924
0	1811	44.99	275.837
0	1811	45.51	275.124
0	1811	46.03	273.753
0	1811	46.55	273.852
0	1811	47.06	274.269
0	1811	47.58	276.471
0	1811	48.1	274.282
0	1811	48.62	273.125
0	1811	49.13	271.768
0	1811	49.65	270.694
0	1811	50.17	271.347
0	1811	50.68	269.289
0	1811	51.2	268.778
0	1811	51.72	272.111
0	1911	0	4005
0	1911	1.03	3957.25
0	1911	1.55	3971.25
0	1911	2.07	3951.44
0	1911	2.59	3951.2
0	1911	3.1	3955
0	1911	3.62	3958.88
0	1911	4.14	3947
0	1911	4.65	3957.22
0	1911	5.17	3936.35
0	1911	5.69	3933.62
0	1911	6.21	3907.56
0	1911	6.72	3916.56
0	1911	7.24	3893.17
0	1911	7.76	3876.29
0	1911	8.27	3879.5
0	1911	8.79	3864.54
0	1911	9.31	3858.66
0	1911	9.83	3842.43
0	1911	10.34	3823.63
0	1911	10.86	3821.35
0	1911	11.38	3807.9
0	1911	11.9	3794.7
0	1911	12.41	3785.51
0	1911	12.93	3765.45
0	1911	13.45	3746.83
0	1911	13.96	3733.89
0	1911	14.48	3727.56
0	1911	15	3699.26
0	1911	15.52	3688.44
0	1911	16.03	3666.65
0	1911	16.55	3654.05
0	1911	17.07	3625.36
0	1911	17.58	3628.21
0	1911	18.1	3589.93
0	1911	18.62	3582.44
0	1911	19.14	3550.43
0	1911	19.65	3532.65
0	1911	20.17	3516.06
0	1911	20.69	3497.32
0	1911	21.2	3468.26
0	1911	21.72	3452.09
0	1911	22.24	3416.03
0	1911	22.76	3402.46
0	1911	23.27	3369.48
0	1911	23.79	3344.75
0	1911	24.31	3312.01
0	1911	24.82	3278.97
0	1911	25.34	3249.15
0	1911	25.86	3213.54
0	1911	26.38	3182.3
0	1911	26.89	3160.08
0	1911	27.41	3116.59
0	1911	27.93	3076.02
0	1911	28.45	3044.27
0	1911	28.96	3006.02
0	1911	29.48	2957.77
0	1911	30	2917.97
0	1911	30.51	2875.89
0	1911	31.03	2823.8
0	1911	31.55	2760.68
0	1911	32.07	2710.25
0	1911	32.58	2655.46
0	1911	33.1	2584.27
0	1911	33.62	2528.38
0	1911	34.13	2448.04
0	1911	34.65	2377.01
0	1911	35.17	2283.54
0	1911	35.69	2205.52
0	1911	36.2	2122.3
0	1911	36.72	2018.84
0	1911	37.24	1910.28
0	1911	37.75	1785.66
0	1911	38.27	1659.99
0	1911	38.79	1499.52
0	1911	39.31	1322.18
0	1911	39.82	1139.57
0	1911	40.34	931.055
0	1911	40.86	765.486
0	1911	41.37	670.632
0	1911	41.89	590.072
0	1911	42.41	523.798
0	1911	42.93	473.45
0	1911	43.44	457.062
0	1911	43.96	432.181
0	1911	44.48	422.597
0	1911	44.99	399.764
0	1911	45.51	385.173
0	1911	46.03	363.2
0	1911	46.55	349.95
0	1911	47.06	339.863
0	1911	47.58	330.156
0	1911	48.1	323.135
0	1911	48.62	317.132
0	1911	49.13	309.309
0	1911	49.65	302.064
0	1911	50.17	293.712
0	1911	50.68	283.312
0	1911	51.2	269.838
0	1911	51.72	259.583
0	2011	0	4095
0	2011	1.03	4095
0	2011	1.55	4095
0	2011	2.07	4095
0	2011	2.59	4095
0	2011	3.1	4095
0	2011	3.62	4095
0	2011	4.14	4095
0	2011	4.65	4095
0	2011	5.17	4095
0	2011	5.69	4095
0	2011	6.21	4095
0	2011	6.72	4095
0	2011	7.24	4095
0	2011	7.76	4095
0	2011	8.27	4095
0	2011	8.79	4095
0	2011	9.31	4095
0	2011	9.83	4095
0	2011	10.34	4095
0	2011	10.86	4094.79
0	2011	11.38	4095
0	2011	11.9	4094.54
0	2011	12.41	4093.74
0	2011	12.93	4093.26
0	2011	13.45	4091.12
0	2011	13.96	4083.92
0	2011	14.48	4079.47
0	2011	15	4066.65
0	2011	15.52	4054.52
0	2011	16.03	4036.81
0	2011	16.55	4024.12
0	2011	17.07	4002.47
0	2011	17.58	3992.39
0	2011	18.1	3975.47
0	2011	18.62	3949.34
0	2011	19.14	3936.56
0	2011	19.65	3909.62
0	2011	20.17	3899.85
0	2011	20.69	3862.26
0	2011	21.2	3851.64
0	2011	21.72	3814.96
0	2011	22.24	3802.59
0	2011	22.76	3764.81
0	2011	23.27	3745.01
0	2011	23.79	3713.07
0	2011	24.31	3690.49
0	2011	24.82	3654.71
0	2011	25.34	3624.1
0	2011	25.86	3593.96
0	2011	26.38	3565.29
0	2011	26.89	3525.56
0	2011	27.41	3487.31
0	2011	27.93	3449.98
0	2011	28.45	3406.08
0	2011	28.96	3361.49
0	2011	29.48	3318.4
0	2011	30	3263.82
0	2011	30.51	3217.47
0	2011	31.03	3169.7
0	2011	31.55	3115.86
0	2011	32.07	3061.68
0	2011	32.58	2987.88
0	2011	33.1	2935.31
0	2011	33.62	2857.98
0	2011	34.13	2790.19
0	2011	34.65	2712.57
0	2011	35.17	2638.21
0	2011	35.69	2543.18
0	2011	36.2	2456.41
0	2011	36.72	2350.65
0	2011	37.24	2243.73
0	2011	37.75	2122.78
0	2011	38.27	1995.69
0	2011	38.79	1856.38
0	2011	39.31	1706.11
0	2011	39.82	1515.44
0	2011	40.34	1296.32
0	2011	40.86	1067.19
0	2011	41.37	876.212
0	2011	41.89	745.16
0	2011	42.41	661.934
0	2011	42.93	604.465
0	2011	43.44	550.489
0	2011	43.96	511.418
0	2011	44.48	478.539
0	2011	44.99	448.506
0	2011	45.51	422.266
0	2011	46.03	404.651
0	2011	46.55	389.364
0	2011	47.06	381.331
0	2011	47.58	369.448
0	2011	48.1	361.698
0	2011	48.62	356.644
0	2011	49.13	357.968
0	2011	49.65	354.305
0	2011	50.17	367.634
0	2011	50.68	369.888
0	2011	51.2	371.25
[truncated: 261,185+ more rows]

## Sheet: Fig2E_InVitroRelease_Thickness
Time	Initial_Thickness	Replicate_ID	Percentage_cumulative
0	7.2Âµm	C	0
0	7.2Âµm	N1	0
0	7.2Âµm	N2	0
0	7.2Âµm	N3	0
0	6.1Âµm	C	0
0	6.1Âµm	N1	0
0	6.1Âµm	N2	0
0	6.1Âµm	N3	0
0	3.5Âµm	C	0
0	3.5Âµm	N1	0
0	3.5Âµm	N2	0
0	3.5Âµm	N3	0.000740833
4	7.2Âµm	C	0.795249
4	7.2Âµm	N1	0.72281
4	7.2Âµm	N2	0.71323
4	7.2Âµm	N3	0.763608
4	6.1Âµm	C	1.03444
4	6.1Âµm	N1	1.00436
4	6.1Âµm	N2	1.02712
4	6.1Âµm	N3	1.17278
4	3.5Âµm	C	0.607809
4	3.5Âµm	N1	0.50796
4	3.5Âµm	N2	0.530084
4	3.5Âµm	N3	0.537405
8	7.2Âµm	C	2.31255
8	7.2Âµm	N1	1.73653
8	7.2Âµm	N2	1.89732
8	7.2Âµm	N3	2.19628
8	6.1Âµm	C	2.09314
8	6.1Âµm	N1	1.93536
8	6.1Âµm	N2	1.90485
8	6.1Âµm	N3	2.03193
8	3.5Âµm	C	3.03228
8	3.5Âµm	N1	2.39417
8	3.5Âµm	N2	2.33735
8	3.5Âµm	N3	2.84124
12	7.2Âµm	C	2.60642
12	7.2Âµm	N1	2.17897
12	7.2Âµm	N2	2.32299
12	7.2Âµm	N3	2.53033
12	6.1Âµm	C	2.15644
12	6.1Âµm	N1	1.93536
12	6.1Âµm	N2	1.97845
12	6.1Âµm	N3	2.09132
12	3.5Âµm	C	3.71804
12	3.5Âµm	N1	3.10721
12	3.5Âµm	N2	2.99432
12	3.5Âµm	N3	3.01803
16	7.2Âµm	C	3.40501
16	7.2Âµm	N1	2.57382
16	7.2Âµm	N2	2.87441
16	7.2Âµm	N3	3.5058
16	6.1Âµm	C	4.82393
16	6.1Âµm	N1	4.31654
16	6.1Âµm	N2	3.93245
16	6.1Âµm	N3	4.13326
16	3.5Âµm	C	3.90729
16	3.5Âµm	N1	3.33015
16	3.5Âµm	N2	3.2081
16	3.5Âµm	N3	3.35212
20	7.2Âµm	C	21.0308
20	7.2Âµm	N1	17.5439
20	7.2Âµm	N2	24.8814
20	7.2Âµm	N3	36.8354
20	6.1Âµm	C	68.0245
20	6.1Âµm	N1	62.8804
20	6.1Âµm	N2	62.9779
20	6.1Âµm	N3	65.507
20	3.5Âµm	C	6.07127
20	3.5Âµm	N1	5.26479
20	3.5Âµm	N2	5.03839
20	3.5Âµm	N3	5.16874
22	7.2Âµm	C	45.1657
22	7.2Âµm	N1	52.494
22	7.2Âµm	N2	57.8968
22	7.2Âµm	N3	64.0249
22	6.1Âµm	C	74.4239
22	6.1Âµm	N1	69.4636
22	6.1Âµm	N2	68.5536
22	6.1Âµm	N3	72.3264
22	3.5Âµm	C	10.2225
22	3.5Âµm	N1	8.6085
22	3.5Âµm	N2	8.74055
22	3.5Âµm	N3	9.70139
25	7.2Âµm	C	83.9209
25	7.2Âµm	N1	84.3162
25	7.2Âµm	N2	83.878
25	7.2Âµm	N3	86.6917
25	6.1Âµm	C	80.4589
25	6.1Âµm	N1	78.7539
25	6.1Âµm	N2	79.4214
25	6.1Âµm	N3	78.5116
25	3.5Âµm	C	24.5343
25	3.5Âµm	N1	14.7651
25	3.5Âµm	N2	17.5122
25	3.5Âµm	N3	25.1486
28	7.2Âµm	C	88.7692
28	7.2Âµm	N1	86.9112
28	7.2Âµm	N2	85.9671
28	7.2Âµm	N3	89.9095
28	6.1Âµm	C	82.7143
28	6.1Âµm	N1	81.7592
28	6.1Âµm	N2	92.8974
28	6.1Âµm	N3	79.4657
28	3.5Âµm	C	32.5512
28	3.5Âµm	N1	15.3299
28	3.5Âµm	N2	19.0831
28	3.5Âµm	N3	29.6519
30	7.2Âµm	C	88.7692
30	7.2Âµm	N1	86.9112
30	7.2Âµm	N2	86.0381
30	7.2Âµm	N3	89.9095
30	6.1Âµm	C	82.7143
30	6.1Âµm	N1	81.7592
30	6.1Âµm	N2	92.8974
30	6.1Âµm	N3	79.4657
30	3.5Âµm	C	32.5512
30	3.5Âµm	N1	15.3299
30	3.5Âµm	N2	19.0831
30	3.5Âµm	N3	29.6519
32	7.2Âµm	C	88.7692
32	7.2Âµm	N1	87.0066
32	7.2Âµm	N2	86.1782
32	7.2Âµm	N3	89.9095
32	6.1Âµm	C	82.7143
32	6.1Âµm	N1	81.8916
32	6.1Âµm	N2	92.8974
32	6.1Âµm	N3	79.4657
32	3.5Âµm	C	32.5512
32	3.5Âµm	N1	15.3299
32	3.5Âµm	N2	19.0976
32	3.5Âµm	N3	29.6519
34	7.2Âµm	C	88.7692
34	7.2Âµm	N1	87.0066
34	7.2Âµm	N2	86.1782
34	7.2Âµm	N3	89.9095
34	6.1Âµm	C	82.7143
34	6.1Âµm	N1	81.8916
34	6.1Âµm	N2	92.8974
34	6.1Âµm	N3	79.4657
34	3.5Âµm	C	32.5512
34	3.5Âµm	N1	15.3299
34	3.5Âµm	N2	19.0976
34	3.5Âµm	N3	29.6519
40	7.2Âµm	C	88.7692
40	7.2Âµm	N1	87.0066
40	7.2Âµm	N2	86.1782
40	7.2Âµm	N3	89.9095
40	6.1Âµm	C	82.8564
40	6.1Âµm	N1	81.9867
40	6.1Âµm	N2	92.8974
40	6.1Âµm	N3	79.488
40	3.5Âµm	C	32.7057
40	3.5Âµm	N1	15.4574
40	3.5Âµm	N2	19.2016
40	3.5Âµm	N3	29.7088
45	7.2Âµm	C	88.7692
45	7.2Âµm	N1	87.0066
45	7.2Âµm	N2	86.1782
45	7.2Âµm	N3	89.9125
45	6.1Âµm	C	82.8599
45	6.1Âµm	N1	82.0484
45	6.1Âµm	N2	92.8974
45	6.1Âµm	N3	79.4899
45	3.5Âµm	C	32.8889
45	3.5Âµm	N1	15.5535
45	3.5Âµm	N2	19.3103
45	3.5Âµm	N3	29.8448
50	7.2Âµm	C	89.0679
50	7.2Âµm	N1	87.0484
50	7.2Âµm	N2	88.6177
50	7.2Âµm	N3	94.7069
50	6.1Âµm	C	82.8599
50	6.1Âµm	N1	82.0484
50	6.1Âµm	N2	92.8974
50	6.1Âµm	N3	79.4899
50	3.5Âµm	C	32.8889
50	3.5Âµm	N1	15.6013
50	3.5Âµm	N2	19.3468
50	3.5Âµm	N3	29.8641
60	7.2Âµm	C	96.9513
60	7.2Âµm	N1	96.0175
60	7.2Âµm	N2	96.795
60	7.2Âµm	N3	98.1909
60	6.1Âµm	C	82.9681
60	6.1Âµm	N1	82.5047
60	6.1Âµm	N2	96.1146
60	6.1Âµm	N3	79.8291
60	3.5Âµm	C	33.3806
60	3.5Âµm	N1	16.1074
60	3.5Âµm	N2	19.7455
60	3.5Âµm	N3	30.1933
67	6.1Âµm	C	83.2962
67	6.1Âµm	N1	84.3167
67	6.1Âµm	N2	99.4918
67	6.1Âµm	N3	81.1289
67	3.5Âµm	C	34.377
67	3.5Âµm	N1	17.2474
67	3.5Âµm	N2	20.7533
67	3.5Âµm	N3	31.0187
75	6.1Âµm	C	85.3519
75	6.1Âµm	N1	87.5085
75	6.1Âµm	N2	99.6788
75	6.1Âµm	N3	83.5533
75	3.5Âµm	C	39.5668
75	3.5Âµm	N1	21.9641
75	3.5Âµm	N2	25.2618
75	3.5Âµm	N3	35.5775
90	6.1Âµm	C	99.7473
90	6.1Âµm	N1	97.0373
90	6.1Âµm	N2	99.6788
90	6.1Âµm	N3	97.3957
90	3.5Âµm	C	100
90	3.5Âµm	N1	100
90	3.5Âµm	N2	100
90	3.5Âµm	N3	100

## Sheet: Fig2F_InVitro_Monitoring_pH
Time	Initial_Thickness	Core_pH
0	9.2	6.07
0	9.2	6.58
0	9.2	7.02
0	9.2	6.47
0	9.2	6.34
0	9.2	6.76
0	9.2	6.35
0	9.2	6.67
0	9.2	6.49
0	9.2	6.66
0	9.2	6.56
0	9.2	6.32
0	9.2	6.49
0	9.2	6.38
0	9.2	6.64
0	9.2	6.88
0	9.2	6.86
0	9.2	6.94
0	9.2	6.91
0	9.2	7
0	9.2	7.07
0	9.2	6.9
0	9.2	6.94
0	9.2	7
0	9.2	6.94
0	9.2	7.01
0	9.2	6.85
0	9.2	6.87
0	9.2	6.87
0	9.2	6.78
0	9.2	6.84
0	9.2	6.74
0	9.2	6.78
0	9.2	6.71
0	9.2	6.72
0	9.2	6.67
0	9.2	6.82
0	9.2	6.83
0	9.2	6.8
0	9.2	6.72
0	9.2	7.02
0	9.2	6.87
0	9.2	6.89
0	9.2	6.83
0	9.2	6.98
0	9.2	6.91
0	9.2	6.93
0	9.2	6.9
0	9.2	6.76
0	9.2	6.91
0	9.2	6.71
0	9.2	6.86
0	9.2	6.79
0	9.2	6.74
0	9.2	6.72
0	9.2	6.78
0	9.2	6.79
0	9.2	6.69
0	9.2	7
0	9.2	6.85
0	9.2	6.87
0	9.2	6.92
0	9.2	6.67
0	9.2	6.88
0	9.2	6.85
0	9.2	6.91
0	9.2	6.87
0	9.2	6.9
0	9.2	6.9
0	9.2	6.93
0	9.2	7.03
0	9.2	7.02
0	9.2	6.85
0	9.2	6.84
0	9.2	6.71
0	9.2	6.91
0	9.2	6.81
0	9.2	6.69
0	9.2	6.81
0	9.2	6.84
0	9.2	6.77
0	9.2	6.8
0	9.2	6.75
0	9.2	6.79
0	9.2	6.91
0	9.2	6.76
0	9.2	6.93
0	9.2	6.98
0	9.2	6.91
0	9.2	7.07
0	9.2	6.94
0	9.2	6.78
0	9.2	6.9
0	9.2	6.94
0	9.2	6.98
0	9.2	7.05
0	9.2	6.77
0	9.2	6.87
0	9.2	6.77
0	9.2	6.75
0	9.2	6.75
0	9.2	6.87
0	9.2	7.04
0	9.2	6.74
0	9.2	6.94
0	9.2	6.86
0	9.2	6.89
0	9.2	6.94
0	9.2	6.98
0	9.2	7.1
0	9.2	6.85
0	9.2	6.93
0	9.2	6.84
0	9.2	7.17
0	9.2	7.07
0	9.2	7.01
0	9.2	7.09
0	9.2	7.11
0	9.2	7.04
0	9.2	7.12
0	9.2	6.96
0	9.2	6.69
0	9.2	6.94
0	9.2	7.03
0	9.2	6.96
0	9.2	7.01
0	9.2	7.04
0	9.2	7.05
0	9.2	6.81
0	9.2	6.95
0	9.2	6.91
0	9.2	6.85
0	9.2	6.94
0	9.2	7.03
0	9.2	6.95
0	9.2	6.84
0	9.2	7.07
0	9.2	6.88
0	9.2	7.12
0	9.2	6.99
0	9.2	7.09
0	9.2	6.93
0	9.2	6.89
0	9.2	6.78
0	9.2	6.92
0	9.2	6.8
0	9.2	7.16
0	9.2	6.96
0	9.2	7.09
0	9.2	7.07
0	9.2	6.94
0	9.2	6.9
0	9.2	7.08
0	9.2	6.86
0	9.2	6.79
0	9.2	6.67
0	9.2	6.84
0	9.2	6.81
0	9.2	6.98
0	9.2	6.84
0	9.2	6.85
0	9.2	6.84
0	9.2	6.84
0	9.2	6.87
0	9.2	6.99
0	9.2	6.92
0	9.2	7.05
0	9.2	7.01
0	9.2	7.09
0	9.2	6.95
0	9.2	7.07
0	9.2	6.85
0	9.2	6.73
0	9.2	6.83
0	9.2	7.05
0	9.2	6.72
0	9.2	6.77
0	9.2	6.81
0	9.2	6.68
0	9.2	6.71
0	9.2	6.11
0	9.2	6.94
0	9.2	6.93
0	9.2	6.68
0	9.2	7.08
0	9.2	7.15
0	9.2	6.82
0	9.2	6.78
0	9.2	6.87
0	9.2	6.79
0	9.2	7.02
0	9.2	7.02
0	9.2	6.98
0	9.2	6.85
0	9.2	6.87
0	9.2	6.89
0	9.2	7.08
0	9.2	6.91
0	9.2	6.91
0	9.2	6.86
0	9.2	7.09
0	9.2	6.89
0	9.2	6.88
0	9.2	7.09
0	9.2	6.78
0	9.2	6.97
0	9.2	6.8
0	9.2	6.67
0	9.2	6.71
0	9.2	6.79
0	9.2	6.74
0	9.2	6.77
0	9.2	6.79
0	9.2	6.81
0	9.2	6.76
0	9.2	6.86
0	9.2	6.76
0	9.2	6.89
0	9.2	6.86
0	9.2	6.8
0	9.2	6.66
0	9.2	6.88
0	9.2	6.91
0	9.2	6.88
0	9.2	6.8
0	9.2	6.97
0	9.2	7.04
0	9.2	7.05
0	9.2	7.02
0	9.2	6.84
0	9.2	6.91
0	9.2	6.92
0	9.2	6.91
0	9.2	6.9
0	9.2	6.96
0	9.2	6.86
0	9.2	6.92
0	9.2	7.04
0	9.2	6.91
0	9.2	6.74
0	9.2	6.75
0	9.2	6.8
0	9.2	6.83
0	9.2	6.8
0	9.2	6.82
0	9.2	6.8
0	9.2	6.75
0	9.2	6.81
0	9.2	6.81
0	9.2	6.84
0	9.2	6.69
0	9.2	6.94
0	9.2	7.08
0	9.2	6.81
0	9.2	7.14
0	9.2	7.06
0	9.2	6.9
0	9.2	6.96
0	9.2	7.02
0	9.2	6.98
0	9.2	6.75
0	9.2	6.85
0	9.2	6.85
0	9.2	6.85
0	9.2	6.82
0	9.2	6.83
0	9.2	6.81
0	9.2	6.81
0	9.2	6.93
0	9.2	6.77
0	9.2	6.81
0	9.2	6.91
0	9.2	6.82
0	9.2	6.97
0	9.2	6.97
0	9.2	6.9
0	9.2	6.93
0	9.2	6.75
0	9.2	6.97
0	9.2	6.93
0	9.2	6.93
0	9.2	6.75
0	9.2	6.76
0	9.2	6.85
0	9.2	6.8
0	9.2	6.96
0	9.2	6.93
0	9.2	7.02
0	9.2	6.92
0	9.2	6.93
0	9.2	6.79
0	9.2	6.99
0	9.2	6.93
0	9.2	6.94
0	9.2	6.87
0	9.2	7.09
0	9.2	6.86
0	9.2	6.82
0	9.2	6.8
0	9.2	6.97
0	9.2	6.78
0	9.2	6.9
0	9.2	6.96
0	9.2	6.73
0	9.2	6.86
0	9.2	6.78
0	9.2	6.91
0	9.2	6.98
0	9.2	7.06
0	9.2	6.92
0	9.2	6.79
0	9.2	6.81
0	9.2	6.9
0	9.2	6.97
0	9.2	6.98
0	9.2	6.74
0	9.2	6.89
0	9.2	6.83
0	9.2	6.75
0	9.2	6.81
0	9.2	6.85
0	9.2	6.72
0	9.2	6.88
0	9.2	6.84
0	9.2	6.83
0	9.2	6.8
0	9.2	6.81
0	9.2	6.71
0	9.2	6.91
0	9.2	6.81
0	9.2	6.89
0	9.2	6.86
0	9.2	6.92
0	9.2	6.92
0	9.2	6.86
0	9.2	6.94
0	9.2	7.05
0	9.2	7.01
0	9.2	6.88
0	9.2	7.05
0	9.2	7.01
0	9.2	7.08
0	9.2	6.97
0	9.2	7.03
0	9.2	7.11
0	9.2	7.08
0	9.2	7.07
0	9.2	7.04
0	9.2	7.09
0	9.2	7.08
0	9.2	6.84
0	9.2	6.72
0	9.2	6.72
0	9.2	6.83
0	9.2	6.99
0	9.2	6.95
0	9.2	6.84
0	9.2	6.64
0	9.2	6.91
0	9.2	6.79
0	9.2	6.69
0	9.2	6.79
0	9.2	6.95
0	9.2	6.99
0	9.2	6.84
0	9.2	6.95
0	9.2	6.97
0	9.2	7.01
0	9.2	7.01
0	9.2	7.08
0	9.2	6.8
0	9.2	6.78
0	9.2	6.81
0	9.2	6.75
0	9.2	6.86
0	9.2	6.97
0	9.2	6.91
0	9.2	6.77
0	9.2	6.93
0	9.2	6.87
0	9.2	6.88
0	9.2	7
0	9.2	6.98
0	9.2	7.07
0	9.2	6.99
0	9.2	7.09
0	9.2	6.95
0	9.2	6.95
0	9.2	6.78
0	9.2	7
0	9.2	6.95
0	9.2	6.99
0	9.2	7.09
0	9.2	6.96
0	9.2	6.94
0	9.2	6.88
0	9.2	7.13
0	9.2	7.01
0	9.2	7.03
0	9.2	6.84
0	9.2	7.08
0	9.2	7.01
0	9.2	6.87
0	9.2	6.99
0	9.2	6.87
0	9.2	6.99
0	9.2	6.99
0	9.2	6.94
0	9.2	6.95
0	9.2	6.74
0	9.2	6.81
0	9.2	6.89
0	9.2	6.79
0	9.2	6.8
0	9.2	6.84
0	9.2	6.85
0	9.2	6.76
0	9.2	7.02
0	9.2	6.85
0	9.2	6.77
0	9.2	6.82
0	9.2	6.89
0	9.2	6.67
0	9.2	6.89
0	9.2	6.96
0	9.2	6.61
0	9.2	6.79
0	9.2	7.04
0	9.2	6.9
0	9.2	6.95
0	9.2	6.88
0	9.2	7.02
0	9.2	6.94
0	9.2	7.01
0	9.2	6.95
0	9.2	6.96
0	9.2	7.05
0	9.2	7.13
0	9.2	6.95
0	9.2	6.86
0	9.2	7.09
0	9.2	6.94
0	9.2	7.04
0	9.2	6.9
0	9.2	7.06
0	9.2	7.01
0	9.2	6.91
0	9.2	6.92
0	9.2	7.04
0	9.2	7.01
0	9.2	6.98
0	9.2	7.11
0	9.2	6.99
0	9.2	7.09
0	9.2	7
0	9.2	6.82
0	9.2	7.11
0	9.2	6.97
0	9.2	6.73
0	9.2	6.85
0	9.2	7
0	9.2	6.93
0	9.2	6.93
0	9.2	6.79
0	9.2	6.76
0	9.2	6.87
0	9.2	6.8
0	9.2	6.91
0	9.2	6.97
0	9.2	6.9
0	9.2	7.01
0	9.2	6.86
0	9.2	6.94
0	9.2	6.87
0	9.2	6.79
0	9.2	6.87
0	9.2	6.88
0	9.2	6.89
0	9.2	6.85
0	9.2	6.72
0	9.2	6.81
0	9.2	6.81
0	9.2	6.97
0	9.2	6.96
0	9.2	6.76
0	9.2	7.04
0	9.2	7.03
0	9.2	6.95
0	9.2	6.97
0	9.2	6.97
0	9.2	7.04
0	9.2	6.95
0	9.2	6.86
0	9.2	7.04
0	9.2	6.93
0	9.2	6.93
0	9.2	7.02
0	9.2	6.92
0	9.2	7.11
0	9.2	6.89
0	9.2	6.97
0	9.2	7.08
0	9.2	7.05
0	9.2	7.02
0	9.2	6.98
0	9.2	6.99
0	9.2	7.01
0	9.2	6.95
0	9.2	6.78
0	9.2	6.75
0	9.2	6.98
0	9.2	6.97
0	9.2	6.85
0	9.2	6.72
0	9.2	6.72
0	9.2	6.68
0	9.2	6.83
0	9.2	6.75
0	9.2	6.84
0	9.2	6.91
0	9.2	6.86
0	9.2	6.73
0	9.2	6.83
0	9.2	6.94
0	9.2	6.75
0	9.2	6.77
0	9.2	6.84
0	9.2	6.78
0	9.2	6.91
0	9.2	6.93
0	9.2	6.99
0	9.2	6.8
0	9.2	6.87
0	9.2	6.87
0	9.2	6.88
0	9.2	6.94
0	9.2	7.16
0	9.2	7.01
0	9.2	6.93
0	9.2	7
0	9.2	6.99
0	9.2	7.14
0	9.2	7.05
0	9.2	7.08
0	9.2	6.97
0	9.2	6.96
0	9.2	6.97
0	9.2	6.96
0	9.2	7.02
0	9.2	7.01
0	9.2	7.01
0	9.2	7
0	9.2	7.1
0	9.2	7.13
0	9.2	6.94
0	9.2	6.95
0	9.2	6.87
0	9.2	7.02
0	9.2	6.88
0	9.2	6.92
0	9.2	6.94
0	9.2	6.97
0	9.2	7.02
0	9.2	6.92
0	9.2	6.94
0	9.2	6.91
0	9.2	6.81
0	9.2	6.86
0	9.2	6.74
0	9.2	6.83
0	9.2	6.79
0	9.2	6.87
0	9.2	6.97
0	9.2	6.96
0	9.2	6.93
0	9.2	6.93
0	9.2	6.69
0	9.2	7
0	9.2	6.81
0	9.2	6.78
0	9.2	6.7
0	9.2	6.88
0	9.2	7.07
0	9.2	6.98
0	9.2	7.07
0	9.2	6.91
0	9.2	6.8
0	9.2	6.92
0	9.2	6.87
0	9.2	6.96
0	9.2	6.87
0	9.2	6.98
0	9.2	7.06
0	9.2	7.1
0	9.2	6.92
0	9.2	6.92
0	9.2	6.94
0	9.2	7.1
0	9.2	6.99
0	9.2	7.01
0	9.2	7.05
0	9.2	7.01
0	9.2	7
0	9.2	7.06
0	9.2	6.99
0	9.2	7.09
0	9.2	6.88
0	9.2	7
0	9.2	7.11
0	9.2	6.98
0	9.2	7.07
0	9.2	7.11
0	9.2	6.92
0	9.2	7.05
0	9.2	7.01
0	9.2	7.01
0	9.2	6.97
0	9.2	6.97
0	9.2	6.92
0	9.2	7.03
0	9.2	6.96
0	9.2	7
0	9.2	6.94
0	9.2	6.99
0	9.2	6.88
0	9.2	6.96
0	9.2	6.93
0	9.2	6.99
0	9.2	6.77
0	9.2	6.81
0	9.2	6.73
0	9.2	6.93
0	9.2	6.89
0	9.2	6.81
0	9.2	6.82
0	9.2	6.84
0	9.2	6.81
0	9.2	7.05
0	9.2	6.93
0	9.2	6.8
0	9.2	6.96
0	9.2	6.84
0	9.2	6.86
0	9.2	6.76
0	9.2	6.84
0	9.2	6.85
0	9.2	6.97
0	9.2	6.79
0	9.2	7.09
0	9.2	7.03
0	9.2	6.82
0	9.2	6.94
0	9.2	6.87
0	9.2	6.89
0	9.2	6.85
0	9.2	6.93
0	9.2	6.96
0	9.2	6.99
0	9.2	6.88
0	9.2	7.07
0	9.2	6.9
0	9.2	7.02
0	9.2	6.89
0	9.2	7.01
0	9.2	6.96
0	9.2	6.97
0	9.2	7.08
0	9.2	6.78
0	9.2	6.92
0	9.2	6.85
0	9.2	6.76
0	9.2	6.86
0	9.2	6.62
0	9.2	6.79
0	9.2	6.67
0	9.2	6.92
0	9.2	6.88
0	9.2	6.88
0	9.2	6.78
0	9.2	6.9
0	9.2	6.74
0	9.2	6.89
0	9.2	6.87
0	9.2	6.78
0	9.2	7.11
0	9.2	6.89
0	9.2	7.06
0	9.2	6.88
0	9.2	6.88
0	9.2	6.9
0	9.2	6.8
0	9.2	7.09
0	9.2	6.85
0	9.2	6.9
0	9.2	6.94
0	9.2	7
0	9.2	6.86
0	9.2	7.09
0	9.2	7.05
0	9.2	6.98
0	9.2	6.96
0	9.2	7.03
0	9.2	6.86
0	9.2	7.07
0	9.2	7.11
0	9.2	7.04
0	9.2	7.09
0	9.2	7.19
0	9.2	6.98
0	9.2	6.99
0	9.2	7.07
0	9.2	7.01
0	9.2	7.04
0	9.2	7.14
0	9.2	7.04
0	9.2	7.05
0	9.2	7.04
0	9.2	6.97
0	9.2	7.05
0	9.2	7
0	9.2	6.97
0	9.2	7.11
0	9.2	7.11
0	9.2	6.98
0	9.2	7.07
0	9.2	7.14
0	9.2	6.94
0	9.2	7.04
0	9.2	7.19
0	9.2	6.9
0	9.2	6.98
0	9.2	7.15
0	9.2	6.94
0	9.2	6.94
0	9.2	7.1
0	9.2	7.02
0	9.2	6.99
0	9.2	6.78
0	9.2	6.85
0	9.2	6.72
0	9.2	6.82
0	9.2	6.85
0	9.2	6.94
0	9.2	6.98
0	9.2	6.88
0	9.2	6.79
0	9.2	6.83
0	9.2	6.8
0	9.2	6.79
0	9.2	6.66
0	9.2	6.96
0	9.2	7.21
0	9.2	6.92
0	9.2	6.99
0	9.2	7.19
0	9.2	6.94
0	9.2	7.12
0	9.2	7.01
0	9.2	6.8
0	9.2	7.05
0	9.2	6.95
0	9.2	7.06
0	9.2	7
0	9.2	6.94
0	9.2	7.03
0	9.2	7.09
0	9.2	6.96
0	9.2	6.91
0	9.2	6.92
0	9.2	7.01
0	9.2	6.84
0	9.2	6.92
0	9.2	6.82
0	9.2	6.86
0	9.2	6.79
0	9.2	6.8
0	9.2	6.97
0	9.2	6.78
0	9.2	6.71
0	9.2	6.84
0	9.2	6.84
0	9.2	7.13
0	9.2	6.76
0	9.2	6.97
0	9.2	6.79
0	9.2	6.84
0	9.2	6.99
0	9.2	7.07
0	9.2	6.89
0	9.2	6.9
0	9.2	7.01
0	9.2	6.98
0	9.2	7.1
0	9.2	7.06
0	9.2	6.85
0	9.2	6.86
0	9.2	6.75
0	9.2	6.88
0	9.2	7.08
0	9.2	7.04
0	9.2	7.14
0	9.2	7.04
0	9.2	7.01
0	9.2	7.1
0	9.2	7.1
0	9.2	6.87
0	9.2	6.96
0	9.2	6.95
0	9.2	7.07
0	9.2	6.86
0	9.2	6.86
0	9.2	6.92
0	9.2	6.97
0	9.2	6.83
0	9.2	6.88
0	9.2	6.9
0	9.2	6.81
0	9.2	6.71
0	9.2	6.86
0	9.2	6.69
0	9.2	6.78
0	9.2	6.9
0	9.2	6.9
0	9.2	6.96
0	9.2	6.79
0	9.2	6.79
0	9.2	6.67
0	9.2	6.91
0	9.2	6.75
0	9.2	7.01
0	9.2	6.82
0	9.2	6.85
0	9.2	6.95
0	9.2	6.84
0	9.2	6.78
0	9.2	6.88
0	9.2	6.81
0	9.2	6.98
0	9.2	6.89
0	9.2	6.88
0	9.2	7.05
0	9.2	6.76
0	9.2	6.82
0	9.2	7.06
0	9.2	6.92
0	9.2	6.83
0	9.2	7.04
0	9.2	6.9
0	9.2	6.95
0	9.2	6.76
0	9.2	6.85
0	9.2	6.91
0	9.2	6.86
0	9.2	6.87
0	9.2	6.71
0	9.2	6.69
0	9.2	6.75
0	9.2	6.83
0	9.2	6.63
0	9.2	6.78
0	9.2	6.83
0	9.2	6.74
0	9.2	6.7
0	9.2	6.81
0	9.2	6.76
0	9.2	6.82
0	9.2	6.88
0	9.2	6.66
0	9.2	6.79
0	9.2	6.8
0	9.2	6.78
0	9.2	6.92
0	9.2	6.89
0	9.2	6.86
0	9.2	6.83
0	9.2	6.95
0	9.2	6.89
0	9.2	6.89
0	9.2	6.94
0	9.2	6.84
0	9.2	6.92
0	9.2	6.88
0	9.2	6.99
0	9.2	7.01
0	9.2	6.99
0	9.2	6.87
0	9.2	6.94
0	9.2	6.89
0	9.2	6.59
0	9.2	7.03
0	9.2	6.88
0	9.2	6.93
0	9.2	6.88
0	9.2	6.92
0	9.2	6.64
0	9.2	7.03
0	9.2	6.9
0	9.2	6.95
0	9.2	6.96
0	9.2	6.88
0	9.2	7.08
0	9.2	7.04
0	9.2	6.95
0	9.2	7.09
0	9.2	7.01
0	9.2	6.92
0	9.2	6.79
0	9.2	6.88
0	9.2	6.97
0	9.2	7.05
0	9.2	7.09
0	9.2	7.04
0	9.2	6.95
0	9.2	6.88
0	9.2	6.98
0	9.2	7.1
0	9.2	6.93
0	9.2	7.02
0	9.2	7.11
0	9.2	7.05
0	9.2	6.9
0	9.2	7.11
0	9.2	7.04
0	9.2	7.19
0	9.2	6.9
0	9.2	6.99
0	9.2	7.11
0	9.2	6.94
0	9.2	7.14
0	9.2	7.18
0	9.2	7.04
0	9.2	7.07
0	9.2	6.96
0	9.2	7.08
0	9.2	7.05
0	9.2	6.85
0	9.2	7.05
0	9.2	6.93
0	9.2	6.97
0	9.2	6.89
0	9.2	6.84
0	9.2	6.84
0	9.2	6.9
0	9.2	6.99
0	9.2	7.06
0	9.2	6.88
0	9.2	6.75
0	9.2	6.76
0	9.2	6.85
0	9.2	6.61
0	9.2	6.75
0	9.2	6.79
0	9.2	6.76
0	9.2	6.86
0	9.2	6.75
0	9.2	6.89
0	9.2	6.88
0	9.2	6.87
0	9.2	6.82
0	9.2	6.94
0	9.2	7.01
0	9.2	6.88
0	9.2	6.93
0	9.2	7.1
0	9.2	7.14
0	9.2	7
0	9.2	6.96
0	9.2	6.92
0	9.2	6.9
0	9.2	7.07
0	9.2	7.07
0	9.2	7.01
0	9.2	6.9
0	9.2	7.19
0	9.2	7.03
0	9.2	7
0	9.2	6.84
0	9.2	6.94
0	9.2	6.95
0	9.2	7
0	9.2	7.12
0	9.2	7.01
0	9.2	6.85
0	9.2	7.04
0	9.2	7.05
0	9.2	6.96
0	9.2	6.96
0	9.2	7.08
0	9.2	6.9
0	9.2	7
0	9.2	6.96
0	9.2	7.04
0	9.2	6.92
0	9.2	7.02
0	9.2	7.03
0	9.2	7.01
0	9.2	7.03
0	9.2	6.8
0	9.2	6.94
0	9.2	7.01
0	9.2	7.11
0	9.2	7.06
0	9.2	6.71
0	9.2	6.77
0	9.2	6.92
0	9.2	6.55
0	9.2	6.86
0	9.2	6.96
0	9.2	6.8
0	9.2	6.79
0	9.2	6.76
0	9.2	6.8
0	9.2	6.68
0	9.2	6.72
0	9.2	6.74
0	9.2	6.86
0	9.2	7.02
0	9.2	6.87
0	9.2	6.86
0	9.2	6.75
0	9.2	6.99
0	9.2	6.86
0	9.2	6.93
0	9.2	6.72
0	9.2	7.02
0	9.2	6.81
0	9.2	7.04
0	9.2	6.88
0	9.2	7
0	9.2	6.83
0	9.2	7.11
0	9.2	7.05
0	9.2	6.81
0	9.2	7.13
0	9.2	6.92
0	9.2	7.03
0	9.2	6.85
0	9.2	7
0	9.2	7.01
0	9.2	6.99
0	9.2	6.97
0	9.2	7.08
0	9.2	6.93
0	9.2	6.96
0	9.2	7.04
0	9.2	6.99
0	9.2	6.95
0	9.2	7.07
0	9.2	6.95
0	9.2	7
0	9.2	6.96
0	9.2	7.11
0	9.2	7.03
0	9.2	7.01
0	9.2	6.88
0	9.2	7.16
0	9.2	7.01
0	9.2	6.78
0	9.2	6.91
0	9.2	6.77
0	9.2	6.93
0	9.2	6.88
0	9.2	6.91
0	9.2	6.97
0	9.2	6.92
0	9.2	7.12
0	9.2	6.93
0	9.2	6.78
0	9.2	6.94
0	9.2	6.86
0	9.2	6.9
0	9.2	6.83
0	9.2	6.83
0	9.2	6.77
0	9.2	6.76
0	9.2	6.93
0	9.2	6.72
0	9.2	6.98
0	9.2	6.88
0	9.2	6.9
0	9.2	6.89
0	9.2	6.93
0	9.2	6.88
0	9.2	7
0	9.2	6.93
0	9.2	6.95
0	9.2	7.03
0	9.2	6.96
0	9.2	7.04
0	9.2	6.96
0	9.2	7.01
0	9.2	7.13
0	9.2	6.81
0	9.2	6.92
0	9.2	6.97
0	9.2	7.02
0	9.2	7.05
0	9.2	7
0	9.2	6.9
0	9.2	7.05
0	9.2	6.97
0	9.2	6.97
0	9.2	6.98
0	9.2	7
0	9.2	7.11
0	9.2	6.87
0	9.2	6.9
0	9.2	6.9
0	9.2	7.11
0	9.2	6.94
0	9.2	6.93
0	9.2	6.93
0	9.2	6.92
0	9.2	6.89
0	9.2	6.78
0	9.2	6.69
0	9.2	6.73
0	9.2	6.75
0	9.2	6.86
0	9.2	6.82
0	9.2	6.84
0	9.2	6.72
0	9.2	6.85
0	9.2	6.78
0	9.2	6.96
0	9.2	6.81
0	9.2	6.76
0	9.2	6.81
0	9.2	6.72
0	9.2	6.91
0	9.2	6.86
0	9.2	6.63
0	9.2	6.89
0	9.2	6.94
0	9.2	6.69
0	9.2	6.88
0	9.2	6.83
0	9.2	6.89
0	9.2	6.94
0	9.2	6.91
0	9.2	6.9
0	9.2	6.88
0	9.2	6.55
0	9.2	7.09
0	9.2	6.96
0	9.2	7.03
0	9.2	7.02
0	9.2	6.86
0	9.2	7.1
0	9.2	6.99
0	9.2	6.87
0	9.2	6.9
0	9.2	6.97
0	9.2	7.08
0	9.2	7.14
0	9.2	7.05
0	9.2	6.95
0	9.2	6.8
0	9.2	6.86
0	9.2	6.91
0	9.2	6.78
0	9.2	6.79
0	9.2	6.88
0	9.2	6.88
0	9.2	6.64
0	9.2	6.88
0	9.2	6.93
0	9.2	6.7
0	9.2	6.83
0	9.2	6.9
0	9.2	6.72
0	9.2	6.88
0	9.2	6.8
0	9.2	6.88
0	9.2	6.65
0	9.2	6.78
0	9.2	6.87
0	9.2	6.88
0	9.2	6.83
0	9.2	6.74
0	9.2	6.86
0	9.2	6.9
0	9.2	6.95
0	9.2	6.95
0	9.2	7.01
0	9.2	7.15
0	9.2	6.98
0	9.2	6.98
0	9.2	6.89
0	9.2	6.91
0	9.2	6.99
0	9.2	7.16
0	9.2	6.95
0	9.2	6.94
0	9.2	6.91
0	9.2	6.88
0	9.2	6.99
0	9.2	6.96
0	9.2	6.76
0	9.2	7.07
0	9.2	6.95
0	9.2	6.9
0	9.2	6.76
0	9.2	6.76
0	9.2	6.86
0	9.2	6.73
0	9.2	6.69
0	9.2	6.81
0	9.2	6.76
0	9.2	6.85
0	9.2	6.91
0	9.2	6.65
0	9.2	6.75
0	9.2	6.84
0	9.2	6.81
0	9.2	6.88
0	9.2	6.89
0	9.2	6.97
0	9.2	7.08
0	9.2	6.99
0	9.2	6.91
0	9.2	6.89
0	9.2	6.65
0	9.2	6.89
0	9.2	6.74
0	9.2	6.71
0	9.2	6.69
0	9.2	6.83
0	9.2	7.09
0	9.2	6.94
0	9.2	7.03
0	9.2	6.98
0	9.2	6.91
0	9.2	6.94
0	9.2	6.91
0	9.2	6.87
0	9.2	6.95
0	9.2	7.03
0	9.2	6.95
0	9.2	6.92
0	9.2	6.78
0	9.2	6.93
0	9.2	6.96
0	9.2	6.89
0	9.2	6.9
0	9.2	6.94
0	9.2	6.96
0	9.2	7.02
0	9.2	7.1
0	9.2	6.92
0	9.2	6.96
0	9.2	7.03
0	9.2	6.96
0	9.2	6.95
0	9.2	6.96
0	9.2	6.89
0	9.2	6.97
0	9.2	6.82
0	9.2	6.94
0	9.2	7.01
0	9.2	6.76
0	9.2	6.8
0	9.2	6.69
0	9.2	6.88
0	9.2	6.95
0	9.2	6.91
0	9.2	6.83
0	9.2	6.9
0	9.2	6.79
0	9.2	6.87
0	9.2	6.87
0	9.2	6.76
0	9.2	6.95
0	9.2	6.88
0	9.2	6.8
0	9.2	6.86
0	9.2	7.01
0	9.2	6.89
0	9.2	6.8
0	9.2	6.88
0	9.2	6.71
0	9.2	7.09
0	9.2	6.99
0	9.2	6.84
0	9.2	6.85
0	9.2	7.08
0	9.2	7.01
0	9.2	6.98
0	9.2	7
0	9.2	6.93
0	9.2	6.85
0	9.2	6.75
0	9.2	6.95
0	9.2	6.8
0	9.2	6.75
0	9.2	6.79
0	9.2	6.77
0	9.2	6.81
0	9.2	6.81
0	9.2	6.98
0	9.2	6.84
0	9.2	6.78
0	9.2	6.95
0	9.2	6.91
0	9.2	6.94
0	9.2	6.77
0	9.2	6.83
0	9.2	6.75
0	9.2	6.85
0	9.2	6.99
0	9.2	6.73
0	9.2	7.05
0	9.2	6.95
0	9.2	6.89
0	9.2	7.01
0	9.2	6.91
0	9.2	7.02
0	9.2	6.91
0	9.2	7
0	9.2	7.16
0	9.2	7.11
0	9.2	6.98
0	9.2	7.07
0	9.2	6.99
0	9.2	6.95
0	9.2	6.85
0	9.2	7
0	9.2	6.93
0	9.2	7
0	9.2	6.99
0	9.2	7.1
0	9.2	6.86
0	9.2	7.02
0	9.2	6.98
0	9.2	7.08
0	9.2	7.12
0	9.2	6.9
0	9.2	6.98
0	9.2	6.85
0	9.2	6.9
0	9.2	7.01
0	9.2	7.01
0	9.2	6.81
0	9.2	6.92
0	9.2	6.97
0	9.2	6.78
0	9.2	6.95
0	9.2	6.76
0	9.2	6.98
0	9.2	6.83
0	9.2	6.81
0	9.2	6.73
0	9.2	6.94
0	9.2	6.95
0	9.2	6.75
0	9.2	6.93
0	9.2	6.76
0	9.2	6.75
0	9.2	6.9
0	9.2	6.94
0	9.2	6.87
0	9.2	6.82
0	9.2	6.76
0	9.2	6.68
0	9.2	6.79
0	9.2	6.8
0	9.2	6.91
0	9.2	6.77
0	9.2	6.96
0	9.2	7.03
0	9.2	6.98
0	9.2	6.85
0	9.2	7
0	9.2	7.08
0	9.2	7
0	9.2	6.92
0	9.2	6.9
0	9.2	6.91
0	9.2	7
0	9.2	6.85
0	9.2	6.94
0	9.2	7.02
0	9.2	6.98
0	9.2	6.98
0	9.2	7.09
0	9.2	6.96
0	9.2	6.96
0	9.2	7.01
0	9.2	7.04
0	9.2	6.93
0	9.2	7.05
0	9.2	7.01
0	9.2	6.85
0	9.2	6.96
0	9.2	7.04
0	9.2	7.08
0	9.2	6.97
0	9.2	7.06
0	9.2	7.12
0	9.2	7.02
0	9.2	6.91
0	9.2	7.01
0	9.2	7.09
0	9.2	6.98
0	9.2	7
0	9.2	7.08
0	9.2	7.02
0	9.2	7.17
0	9.2	7.08
0	9.2	7.01
0	9.2	7.15
0	9.2	6.88
0	9.2	6.97
0	9.2	7.11
0	9.2	7.06
0	9.2	6.75
0	9.2	6.98
0	9.2	6.94
0	9.2	6.92
0	9.2	6.76
0	9.2	6.83
0	9.2	6.75
0	9.2	6.91
0	9.2	6.84
0	9.2	6.93
0	9.2	6.88
0	9.2	6.78
0	9.2	6.87
0	9.2	6.9
0	9.2	6.83
0	9.2	6.76
0	9.2	6.81
0	9.2	6.75
0	9.2	6.81
0	9.2	6.73
0	9.2	6.75
0	9.2	6.81
0	9.2	6.93
0	9.2	6.88
0	9.2	6.88
0	9.2	6.8
0	9.2	7.16
0	9.2	6.89
0	9.2	7
0	9.2	6.96
0	9.2	7.08
0	9.2	6.93
0	9.2	7.06
0	9.2	7.09
0	9.2	7.05
0	9.2	6.88
0	9.2	7.01
0	9.2	7.04
0	9.2	6.83
0	9.2	7.02
0	9.2	7.03
0	9.2	6.95
0	9.2	7.02
0	9.2	6.85
0	9.2	6.92
0	9.2	6.99
0	9.2	6.95
0	9.2	6.86
0	9.2	6.94
0	9.2	6.92
0	9.2	6.87
0	9.2	7
0	9.2	6.95
0	9.2	6.89
0	9.2	6.95
0	9.2	7.11
0	9.2	7.1
0	9.2	6.96
0	9.2	6.84
0	9.2	6.91
0	9.2	6.83
0	9.2	6.76
0	9.2	6.82
0	9.2	6.77
0	9.2	6.89
0	9.2	6.84
0	9.2	6.9
0	9.2	6.74
0	9.2	6.87
0	9.2	6.79
0	9.2	6.81
0	9.2	6.92
0	9.2	6.83
0	9.2	6.7
0	9.2	6.93
0	9.2	6.9
0	9.2	6.91
0	9.2	6.73
0	9.2	6.97
0	9.2	6.8
0	9.2	6.71
0	9.2	6.84
0	9.2	6.88
0	9.2	6.52
0	9.2	6.79
0	9.2	6.92
0	9.2	6.87
0	9.2	6.97
0	9.2	6.84
0	9.2	7.02
0	9.2	7.04
0	9.2	6.95
0	9.2	7.04
0	9.2	7.03
0	9.2	6.92
0	9.2	6.91
0	9.2	7.08
0	9.2	6.81
0	9.2	7
0	9.2	6.99
0	9.2	6.94
0	9.2	6.9
0	9.2	7.03
0	9.2	6.91
0	9.2	6.97
0	9.2	6.95
0	9.2	6.91
0	9.2	7.04
0	9.2	6.94
0	9.2	7.01
0	9.2	7.02
0	9.2	7.01
0	9.2	6.96
0	9.2	6.83
0	9.2	7.04
0	9.2	7.01
0	9.2	6.9
0	9.2	7
0	9.2	6.94
0	9.2	6.84
0	9.2	6.92
0	9.2	6.89
0	9.2	6.89
0	9.2	6.84
0	9.2	6.89
0	9.2	6.8
0	9.2	6.72
0	9.2	6.88
0	9.2	6.91
0	9.2	6.84
0	9.2	6.67
0	9.2	7.05
0	9.2	6.82
0	9.2	6.83
0	9.2	6.83
0	9.2	6.73
0	9.2	6.88
0	9.2	6.75
0	9.2	6.88
0	9.2	6.87
0	9.2	6.72
0	9.2	6.86
0	9.2	6.93
0	9.2	6.91
0	9.2	6.88
0	9.2	6.7
0	9.2	6.86
0	9.2	6.99
0	9.2	7.04
0	9.2	6.99
0	9.2	6.92
0	9.2	6.83
0	9.2	6.97
0	9.2	7.03
0	9.2	6.94
0	9.2	6.99
0	9.2	6.93
0	9.2	7.01
0	9.2	7.01
0	9.2	6.95
0	9.2	7.03
0	9.2	7.07
0	9.2	7.16
0	9.2	6.87
0	9.2	6.93
0	9.2	6.91
0	9.2	6.93
0	9.2	6.91
0	9.2	6.94
0	9.2	6.74
0	9.2	6.8
0	9.2	6.74
0	9.2	6.93
0	9.2	6.93
0	9.2	6.92
0	9.2	6.74
0	9.2	6.9
0	9.2	6.76
0	9.2	6.88
0	9.2	6.68
0	9.2	6.72
0	9.2	6.89
0	9.2	6.87
0	9.2	6.82
0	9.2	6.9
0	9.2	6.79
0	9.2	6.8
0	9.2	6.82
0	9.2	6.9
0	9.2	7
0	9.2	6.87
0	9.2	6.8
0	9.2	6.99
0	9.2	6.79
0	9.2	6.93
0	9.2	6.93
0	9.2	6.9
0	9.2	6.88
0	9.2	7.05
0	9.2	7
0	9.2	6.87
0	9.2	7.01
0	9.2	6.99
0	9.2	6.82
0	9.2	6.77
0	9.2	6.8
0	9.2	6.88
0	9.2	6.92
0	9.2	6.8
0	9.2	6.75
0	9.2	6.78
0	9.2	6.97
0	9.2	6.7
0	9.2	6.84
0	9.2	6.64
0	9.2	6.66
0	9.2	6.8
0	9.2	6.7
0	9.2	6.82
0	9.2	6.95
0	9.2	6.9
0	9.2	6.94
0	9.2	7.01
0	9.2	6.93
0	9.2	6.8
0	9.2	6.85
0	9.2	6.88
0	9.2	6.79
0	9.2	6.71
0	9.2	6.93
0	9.2	6.78
0	9.2	6.84
0	9.2	6.93
0	9.2	6.96
0	9.2	6.98
0	9.2	6.71
0	9.2	6.77
0	9.2	6.84
0	9.2	6.84
0	9.2	6.68
0	9.2	6.9
0	9.2	7
0	9.2	6.93
0	9.2	6.7
0	9.2	7.06
0	9.2	6.93
0	9.2	7.1
0	9.2	7.1
0	9.2	6.88
0	9.2	6.99
0	9.2	6.93
0	9.2	7
0	9.2	7.01
0	9.2	6.96
0	9.2	6.89
0	9.2	7.06
0	9.2	6.88
0	9.2	6.89
0	9.2	6.85
0	9.2	6.96
0	9.2	6.79
0	9.2	6.97
0	9.2	6.82
0	9.2	6.78
0	9.2	6.89
0	9.2	6.73
0	9.2	6.78
0	9.2	6.73
0	9.2	6.77
0	9.2	6.78
0	9.2	6.97
0	9.2	6.95
0	9.2	6.86
0	9.2	6.83
0	9.2	6.84
0	9.2	6.99
0	9.2	6.73
0	9.2	6.81
0	9.2	6.94
0	9.2	6.8
0	9.2	6.76
0	9.2	6.99
0	9.2	6.83
0	9.2	6.77
0	9.2	7
0	9.2	6.96
0	9.2	6.8
0	9.2	6.93
0	9.2	6.89
0	9.2	7
0	9.2	6.91
0	9.2	7.08
0	9.2	6.83
0	9.2	6.91
0	9.2	6.97
0	9.2	6.97
0	9.2	6.88
0	9.2	6.9
0	9.2	7.12
0	9.2	6.87
0	9.2	6.81
0	9.2	7.03
0	9.2	7.03
0	9.2	6.89
0	9.2	6.93
0	9.2	6.83
0	9.2	7.07
0	9.2	7.02
0	9.2	6.85
0	9.2	6.87
0	9.2	6.73
0	9.2	6.86
0	9.2	6.96
0	9.2	6.83
0	9.2	6.76
0	9.2	6.82
0	9.2	6.79
0	9.2	6.82
0	9.2	6.83
0	9.2	6.96
0	9.2	6.91
0	9.2	6.88
0	9.2	6.83
0	9.2	6.73
0	9.2	6.69
0	9.2	6.99
0	9.2	6.8
0	9.2	6.91
0	9.2	6.72
0	9.2	6.9
0	9.2	6.97
0	9.2	6.75
0	9.2	6.86
0	9.2	6.82
0	9.2	6.94
0	9.2	6.91
0	9.2	6.84
0	9.2	7.03
0	9.2	6.92
0	9.2	6.94
0	9.2	7.02
0	9.2	7
0	9.2	6.93
0	9.2	6.91
0	9.2	6.91
0	9.2	7.05
0	9.2	6.98
0	9.2	6.92
0	9.2	6.99
0	9.2	6.99
0	9.2	6.91
0	9.2	6.9
0	9.2	6.94
0	9.2	6.92
0	9.2	7.07
0	9.2	6.97
0	9.2	7.04
0	9.2	6.87
0	9.2	6.88
0	9.2	6.96
0	9.2	6.96
0	9.2	6.73
0	9.2	6.94
0	9.2	6.83
0	9.2	7
0	9.2	6.79
0	9.2	6.93
0	9.2	6.99
0	9.2	6.76
0	9.2	6.79
0	9.2	6.69
0	9.2	6.75
0	9.2	6.84
0	9.2	6.91
0	9.2	6.72
0	9.2	6.98
0	9.2	6.96
0	9.2	6.78
0	9.2	6.81
0	9.2	6.83
0	9.2	7.05
0	9.2	6.76
0	9.2	6.69
0	9.2	6.75
0	9.2	6.86
0	9.2	6.71
0	9.2	6.68
0	9.2	6.82
0	9.2	6.79
0	9.2	6.65
0	9.2	6.65
0	9.2	6.87
0	9.2	6.81
0	9.2	6.75
0	9.2	6.76
0	9.2	6.72
0	9.2	6.69
0	9.2	6.85
0	9.2	6.98
0	9.2	6.85
0	9.2	6.86
0	9.2	6.76
0	9.2	6.94
0	9.2	6.96
0	9.2	6.85
0	9.2	6.88
0	9.2	6.84
0	9.2	7.02
0	9.2	6.82
0	9.2	6.95
0	9.2	6.85
0	9.2	6.78
0	9.2	7.03
0	9.2	6.92
0	9.2	6.96
0	9.2	7
0	9.2	6.95
0	9.2	6.92
0	9.2	6.86
0	9.2	6.82
0	9.2	6.81
0	9.2	7
0	9.2	6.91
0	9.2	6.97
0	9.2	6.92
0	9.2	6.82
0	9.2	7.06
0	9.2	6.87
0	9.2	6.93
0	9.2	6.92
0	9.2	6.88
0	9.2	6.78
0	9.2	6.96
0	9.2	6.92
0	9.2	6.87
0	9.2	7.09
0	9.2	6.87
0	9.2	6.86
0	9.2	6.83
0	9.2	6.78
0	9.2	6.97
0	9.2	6.75
0	9.2	6.93
0	9.2	6.99
0	9.2	6.9
0	9.2	6.73
0	9.2	6.76
0	9.2	6.73
0	9.2	6.7
0	9.2	6.81
0	9.2	6.79
0	9.2	6.8
0	9.2	6.96
0	9.2	6.76
0	9.2	6.73
0	9.2	6.92
0	9.2	6.8
0	9.2	6.84
0	9.2	6.84
0	9.2	6.77
0	9.2	6.86
0	9.2	6.93
0	9.2	6.73
0	9.2	6.8
0	9.2	6.91
0	9.2	6.86
0	9.2	6.81
0	9.2	6.86
0	9.2	6.72
0	9.2	6.77
0	9.2	6.8
0	9.2	6.9
0	9.2	7.01
0	9.2	6.97
0	9.2	6.91
0	9.2	6.94
0	9.2	6.74
0	9.2	6.87
0	9.2	7
0	9.2	6.88
0	9.2	6.84
0	9.2	6.95
0	9.2	7.1
0	9.2	6.87
0	9.2	6.86
0	9.2	7
0	9.2	6.93
0	9.2	7.04
0	9.2	6.97
0	9.2	6.97
0	9.2	6.82
0	9.2	7.07
0	9.2	6.83
0	9.2	7.18
0	9.2	6.99
0	9.2	7.01
0	9.2	6.95
0	9.2	6.93
0	9.2	6.85
0	9.2	7.04
0	9.2	6.86
0	9.2	6.95
0	9.2	7.01
0	9.2	6.9
0	9.2	6.88
0	9.2	7.04
0	9.2	7.02
0	9.2	7.08
0	9.2	7.14
0	9.2	6.86
0	9.2	6.82
0	9.2	7.11
0	9.2	6.88
0	9.2	6.97
0	9.2	7.01
0	9.2	7.03
0	9.2	6.93
0	9.2	6.77
0	9.2	6.8
0	9.2	6.88
0	9.2	6.75
0	9.2	6.77
0	9.2	6.81
0	9.2	6.74
0	9.2	6.88
0	9.2	6.8
0	9.2	6.72
0	9.2	6.81
0	9.2	6.76
0	9.2	6.95
0	9.2	6.94
0	9.2	6.85
0	9.2	6.94
0	9.2	6.74
0	9.2	6.83
0	9.2	6.78
0	9.2	6.77
0	9.2	6.79
0	9.2	6.81
0	9.2	7.05
0	9.2	6.93
0	9.2	6.83
0	9.2	6.96
0	9.2	6.82
0	9.2	6.86
0	9.2	6.78
0	9.2	6.65
0	9.2	6.99
0	9.2	6.87
0	9.2	6.9
0	9.2	6.96
0	9.2	6.98
0	9.2	7
0	9.2	6.78
0	9.2	7.01
0	9.2	6.99
0	9.2	6.87
0	9.2	6.9
0	9.2	7.06
0	9.2	7.09
0	9.2	6.98
0	9.2	6.91
0	9.2	6.86
0	9.2	6.96
0	9.2	7.05
0	9.2	7.08
0	9.2	7.06
0	9.2	6.98
0	9.2	7.1
0	9.2	6.79
0	9.2	6.94
0	9.2	7.05
0	9.2	7.01
0	9.2	6.96
0	9.2	6.96
0	9.2	6.99
0	9.2	6.86
0	9.2	7.04
0	9.2	6.83
0	9.2	6.81
0	9.2	6.81
0	9.2	6.92
0	9.2	6.89
0	9.2	6.8
[truncated: 66,151 more rows]

## Sheet: Fig3A_InVitroRelease_Polymer
Time	PLGA_formulation	Replicate_ID	Percentage_cumulative
0	54-69kDa 50:50	C	0.382227
0	54-69kDa 50:50	N1	0.304004
0	54-69kDa 50:50	N2	0.314105
0	54-69kDa 50:50	N3	0.30389
0	7-17kDa 50:50	C	0
0	7-17kDa 50:50	N1	0
0	7-17kDa 50:50	N2	0
0	7-17kDa 50:50	N3	0
0	24-38kDa 75:25	C	0
0	24-38kDa 75:25	N1	0
0	24-38kDa 75:25	N2	0
0	24-38kDa 75:25	N3	0
0	7-17kDa 100:0	C	0
0	7-17kDa 100:0	N1	0
0	7-17kDa 100:0	N2	0
0	7-17kDa 100:0	N3	0
2	54-69kDa 50:50	C	7.90021
2	54-69kDa 50:50	N1	6.45332
2	54-69kDa 50:50	N2	6.90202
2	54-69kDa 50:50	N3	7.00572
3	24-38kDa 75:25	C	0.735068
3	24-38kDa 75:25	N1	0.650845
3	24-38kDa 75:25	N2	0.747908
3	24-38kDa 75:25	N3	0.827238
3	7-17kDa 100:0	C	1.78755
3	7-17kDa 100:0	N1	1.68255
3	7-17kDa 100:0	N2	1.50735
3	7-17kDa 100:0	N3	1.61231
4	7-17kDa 50:50	C	0.795249
4	7-17kDa 50:50	N1	0.72281
4	7-17kDa 50:50	N2	0.71323
4	7-17kDa 50:50	N3	0.763608
5	54-69kDa 50:50	C	12.0506
5	54-69kDa 50:50	N1	10.0912
5	54-69kDa 50:50	N2	10.9385
5	54-69kDa 50:50	N3	11.3731
8	7-17kDa 50:50	C	2.31255
8	7-17kDa 50:50	N1	1.73653
8	7-17kDa 50:50	N2	1.89732
8	7-17kDa 50:50	N3	2.19628
9	54-69kDa 50:50	C	14.1324
9	54-69kDa 50:50	N1	12.7628
9	54-69kDa 50:50	N2	13.4354
9	54-69kDa 50:50	N3	13.5665
12	7-17kDa 50:50	C	2.60642
12	7-17kDa 50:50	N1	2.17897
12	7-17kDa 50:50	N2	2.32299
12	7-17kDa 50:50	N3	2.53033
16	54-69kDa 50:50	C	15.4049
16	54-69kDa 50:50	N1	13.6033
16	54-69kDa 50:50	N2	14.3567
16	54-69kDa 50:50	N3	14.5714
16	7-17kDa 50:50	C	3.40501
16	7-17kDa 50:50	N1	2.57382
16	7-17kDa 50:50	N2	2.87441
16	7-17kDa 50:50	N3	3.5058
20	54-69kDa 50:50	C	15.8113
20	54-69kDa 50:50	N1	13.6033
20	54-69kDa 50:50	N2	14.8577
20	54-69kDa 50:50	N3	14.9087
20	7-17kDa 50:50	C	21.0308
20	7-17kDa 50:50	N1	17.5439
20	7-17kDa 50:50	N2	24.8814
20	7-17kDa 50:50	N3	36.8354
22	7-17kDa 50:50	C	45.1657
22	7-17kDa 50:50	N1	52.494
22	7-17kDa 50:50	N2	57.8968
22	7-17kDa 50:50	N3	64.0249
23	54-69kDa 50:50	C	16.0798
23	54-69kDa 50:50	N1	14.636
23	54-69kDa 50:50	N2	15.1335
23	54-69kDa 50:50	N3	15.3535
25	7-17kDa 50:50	C	83.9209
25	7-17kDa 50:50	N1	84.3162
25	7-17kDa 50:50	N2	83.878
25	7-17kDa 50:50	N3	86.6917
26	54-69kDa 50:50	C	18.2552
26	54-69kDa 50:50	N1	15.0896
26	54-69kDa 50:50	N2	16.1723
26	54-69kDa 50:50	N3	19.8411
28	7-17kDa 50:50	C	88.7692
28	7-17kDa 50:50	N1	86.9112
28	7-17kDa 50:50	N2	85.9671
28	7-17kDa 50:50	N3	89.9095
30	54-69kDa 50:50	C	30.4465
30	54-69kDa 50:50	N1	22.253
30	54-69kDa 50:50	N2	29.61
30	54-69kDa 50:50	N3	42.8544
30	7-17kDa 50:50	C	88.7692
30	7-17kDa 50:50	N1	86.9112
30	7-17kDa 50:50	N2	86.0381
30	7-17kDa 50:50	N3	89.9095
31	24-38kDa 75:25	C	2.16083
31	24-38kDa 75:25	N1	2.08888
31	24-38kDa 75:25	N2	2.49715
31	24-38kDa 75:25	N3	1.96318
31	7-17kDa 100:0	C	2.25892
31	7-17kDa 100:0	N1	1.97509
31	7-17kDa 100:0	N2	1.71805
31	7-17kDa 100:0	N3	1.76434
32	7-17kDa 50:50	C	88.7692
32	7-17kDa 50:50	N1	87.0066
32	7-17kDa 50:50	N2	86.1782
32	7-17kDa 50:50	N3	89.9095
34	7-17kDa 50:50	C	88.7692
34	7-17kDa 50:50	N1	87.0066
34	7-17kDa 50:50	N2	86.1782
34	7-17kDa 50:50	N3	89.9095
35	54-69kDa 50:50	C	67.7799
35	54-69kDa 50:50	N1	56.3824
35	54-69kDa 50:50	N2	65.8732
35	54-69kDa 50:50	N3	78.7833
38	24-38kDa 75:25	C	2.26434
38	24-38kDa 75:25	N1	2.08888
38	24-38kDa 75:25	N2	2.69719
38	24-38kDa 75:25	N3	2.20691
38	7-17kDa 100:0	C	2.25892
38	7-17kDa 100:0	N1	1.97509
38	7-17kDa 100:0	N2	1.71805
38	7-17kDa 100:0	N3	1.76434
40	54-69kDa 50:50	C	87.0795
40	54-69kDa 50:50	N1	85.5565
40	54-69kDa 50:50	N2	88.2496
40	54-69kDa 50:50	N3	87.1948
40	7-17kDa 50:50	C	88.7692
40	7-17kDa 50:50	N1	87.0066
40	7-17kDa 50:50	N2	86.1782
40	7-17kDa 50:50	N3	89.9095
45	54-69kDa 50:50	C	87.0795
45	54-69kDa 50:50	N1	86.8908
45	54-69kDa 50:50	N2	88.2496
45	54-69kDa 50:50	N3	87.1948
45	7-17kDa 50:50	C	88.7692
45	7-17kDa 50:50	N1	87.0066
45	7-17kDa 50:50	N2	86.1782
45	7-17kDa 50:50	N3	89.9125
48	24-38kDa 75:25	C	2.99239
48	24-38kDa 75:25	N1	2.71417
48	24-38kDa 75:25	N2	3.19083
48	24-38kDa 75:25	N3	2.85047
48	7-17kDa 100:0	C	2.25892
48	7-17kDa 100:0	N1	1.97509
48	7-17kDa 100:0	N2	1.71805
48	7-17kDa 100:0	N3	1.76434
50	54-69kDa 50:50	C	87.2684
50	54-69kDa 50:50	N1	87.7805
50	54-69kDa 50:50	N2	88.6733
50	54-69kDa 50:50	N3	87.8914
50	7-17kDa 50:50	C	89.0679
50	7-17kDa 50:50	N1	87.0484
50	7-17kDa 50:50	N2	88.6177
50	7-17kDa 50:50	N3	94.7069
52	24-38kDa 75:25	C	3.12028
52	24-38kDa 75:25	N1	2.97828
52	24-38kDa 75:25	N2	3.31418
52	24-38kDa 75:25	N3	2.89091
52	7-17kDa 100:0	C	2.25892
52	7-17kDa 100:0	N1	1.98428
52	7-17kDa 100:0	N2	1.71805
52	7-17kDa 100:0	N3	1.76434
55	54-69kDa 50:50	C	87.2684
55	54-69kDa 50:50	N1	87.7805
55	54-69kDa 50:50	N2	88.6733
55	54-69kDa 50:50	N3	87.8914
60	54-69kDa 50:50	C	87.4423
60	54-69kDa 50:50	N1	87.7805
60	54-69kDa 50:50	N2	88.6733
60	54-69kDa 50:50	N3	88.2424
60	7-17kDa 50:50	C	96.9513
60	7-17kDa 50:50	N1	96.0175
60	7-17kDa 50:50	N2	96.795
60	7-17kDa 50:50	N3	98.1909
66	24-38kDa 75:25	C	22.2909
66	24-38kDa 75:25	N1	4.05835
66	24-38kDa 75:25	N2	7.18664
66	24-38kDa 75:25	N3	14.7785
66	7-17kDa 100:0	C	2.25892
66	7-17kDa 100:0	N1	1.98428
66	7-17kDa 100:0	N2	1.71805
66	7-17kDa 100:0	N3	1.76434
70	24-38kDa 75:25	C	38.5151
70	24-38kDa 75:25	N1	6.10582
70	24-38kDa 75:25	N2	17.4809
70	24-38kDa 75:25	N3	28.0713
70	7-17kDa 100:0	C	2.25892
70	7-17kDa 100:0	N1	1.98428
70	7-17kDa 100:0	N2	1.71805
70	7-17kDa 100:0	N3	1.76434
71	54-69kDa 50:50	C	87.8723
71	54-69kDa 50:50	N1	88.9087
71	54-69kDa 50:50	N2	90.5484
71	54-69kDa 50:50	N3	94.2578
75	24-38kDa 75:25	C	59.4187
75	24-38kDa 75:25	N1	17.536
75	24-38kDa 75:25	N2	35.5002
75	24-38kDa 75:25	N3	49.9852
80	54-69kDa 50:50	C	94.2032
80	54-69kDa 50:50	N1	99.6501
80	54-69kDa 50:50	N2	99.0102
80	54-69kDa 50:50	N3	99.387
80	24-38kDa 75:25	C	73.7329
80	24-38kDa 75:25	N1	33.4803
80	24-38kDa 75:25	N2	57.7308
80	24-38kDa 75:25	N3	75.2176
80	7-17kDa 100:0	C	2.25892
80	7-17kDa 100:0	N1	1.98428
80	7-17kDa 100:0	N2	1.71805
80	7-17kDa 100:0	N3	1.76434
88	24-38kDa 75:25	C	85.3933
88	24-38kDa 75:25	N1	67.3719
88	24-38kDa 75:25	N2	81.1806
88	24-38kDa 75:25	N3	92.066
88	7-17kDa 100:0	C	2.25892
88	7-17kDa 100:0	N1	1.98428
88	7-17kDa 100:0	N2	1.71805
88	7-17kDa 100:0	N3	1.76434
95	24-38kDa 75:25	C	88.4909
95	24-38kDa 75:25	N1	82.9702
95	24-38kDa 75:25	N2	89.3337
95	24-38kDa 75:25	N3	93.1389
95	7-17kDa 100:0	C	2.27997
95	7-17kDa 100:0	N1	1.98428
95	7-17kDa 100:0	N2	1.71805
95	7-17kDa 100:0	N3	1.76434
102	24-38kDa 75:25	C	88.4909
102	24-38kDa 75:25	N1	84.6867
102	24-38kDa 75:25	N2	89.3337
102	24-38kDa 75:25	N3	93.3616
112	24-38kDa 75:25	C	92.9379
112	24-38kDa 75:25	N1	84.6867
112	24-38kDa 75:25	N2	89.3337
112	24-38kDa 75:25	N3	93.3616
112	7-17kDa 100:0	C	3.53153
112	7-17kDa 100:0	N1	1.98428
112	7-17kDa 100:0	N2	2.01439
112	7-17kDa 100:0	N3	2.03719
122	7-17kDa 100:0	C	7.28549
122	7-17kDa 100:0	N1	2.15556
122	7-17kDa 100:0	N2	3.27326
122	7-17kDa 100:0	N3	3.42199
134	7-17kDa 100:0	C	25.2673
134	7-17kDa 100:0	N1	4.45596
134	7-17kDa 100:0	N2	9.68997
134	7-17kDa 100:0	N3	10.681
146	7-17kDa 100:0	C	49.4373
146	7-17kDa 100:0	N1	14.0624
146	7-17kDa 100:0	N2	25.5514
146	7-17kDa 100:0	N3	26.1643
159	7-17kDa 100:0	C	56.8064
159	7-17kDa 100:0	N1	35.3956
159	7-17kDa 100:0	N2	37.3713
159	7-17kDa 100:0	N3	36.2138
182	7-17kDa 100:0	C	64.2393
182	7-17kDa 100:0	N1	46.1812
182	7-17kDa 100:0	N2	42.8217
182	7-17kDa 100:0	N3	46.7092
196	7-17kDa 100:0	C	75.3687
196	7-17kDa 100:0	N1	47.6675
196	7-17kDa 100:0	N2	48.7471
196	7-17kDa 100:0	N3	71.4421
203	7-17kDa 100:0	C	79.3553
203	7-17kDa 100:0	N1	48.6815
203	7-17kDa 100:0	N2	51.8128
203	7-17kDa 100:0	N3	79.4452
216	7-17kDa 100:0	C	100
216	7-17kDa 100:0	N1	50.0015
216	7-17kDa 100:0	N2	85.4215
216	7-17kDa 100:0	N3	99.5113
224	7-17kDa 100:0	C	100
224	7-17kDa 100:0	N1	54.585
224	7-17kDa 100:0	N2	96.9797
224	7-17kDa 100:0	N3	99.5113
234	7-17kDa 100:0	C	100
234	7-17kDa 100:0	N1	63.8755
234	7-17kDa 100:0	N2	99.6384
234	7-17kDa 100:0	N3	99.6661

## Sheet: Fig3B_InVitroRelease_Concentrat
Time	Payload_Concentration	Replicate_ID	Percentage_cumulative
0	50 mg/mL	C	0
0	50 mg/mL	N1	0
0	50 mg/mL	N2	0
0	50 mg/mL	N3	0
2	10 mg/mL	N2	0
2	10 mg/mL	N3	0
4	50 mg/mL	C	0.795249
4	50 mg/mL	N1	0.72281
4	50 mg/mL	N2	0.71323
4	50 mg/mL	N3	0.763608
4	10 mg/mL	N2	0
4	10 mg/mL	N3	0
8	50 mg/mL	C	2.31255
8	50 mg/mL	N1	1.73653
8	50 mg/mL	N2	1.89732
8	50 mg/mL	N3	2.19628
8	10 mg/mL	N2	0
8	10 mg/mL	N3	0
12	50 mg/mL	C	2.60642
12	50 mg/mL	N1	2.17897
12	50 mg/mL	N2	2.32299
12	50 mg/mL	N3	2.53033
12	10 mg/mL	N2	0
12	10 mg/mL	N3	0
16	50 mg/mL	C	3.40501
16	50 mg/mL	N1	2.57382
16	50 mg/mL	N2	2.87441
16	50 mg/mL	N3	3.5058
16	10 mg/mL	N2	2.70849
16	10 mg/mL	N3	0.905906
20	50 mg/mL	C	21.0308
20	50 mg/mL	N1	17.5439
20	50 mg/mL	N2	24.8814
20	50 mg/mL	N3	36.8354
20	10 mg/mL	N2	51.983
20	10 mg/mL	N3	16.9577
22	50 mg/mL	C	45.1657
22	50 mg/mL	N1	52.494
22	50 mg/mL	N2	57.8968
22	50 mg/mL	N3	64.0249
22	10 mg/mL	N2	65.6841
22	10 mg/mL	N3	69.9007
24	10 mg/mL	N2	65.6841
24	10 mg/mL	N3	86.8132
25	50 mg/mL	C	83.9209
25	50 mg/mL	N1	84.3162
25	50 mg/mL	N2	83.878
25	50 mg/mL	N3	86.6917
26	10 mg/mL	N2	65.6841
26	10 mg/mL	N3	92.1104
28	50 mg/mL	C	88.7692
28	50 mg/mL	N1	86.9112
28	50 mg/mL	N2	85.9671
28	50 mg/mL	N3	89.9095
28	10 mg/mL	N2	65.6841
28	10 mg/mL	N3	92.1104
30	50 mg/mL	C	88.7692
30	50 mg/mL	N1	86.9112
30	50 mg/mL	N2	86.0381
30	50 mg/mL	N3	89.9095
30	10 mg/mL	N2	65.6841
30	10 mg/mL	N3	92.1104
32	50 mg/mL	C	88.7692
32	50 mg/mL	N1	87.0066
32	50 mg/mL	N2	86.1782
32	50 mg/mL	N3	89.9095
32	10 mg/mL	N2	67.5624
32	10 mg/mL	N3	92.1104
34	50 mg/mL	C	88.7692
34	50 mg/mL	N1	87.0066
34	50 mg/mL	N2	86.1782
34	50 mg/mL	N3	89.9095
36	10 mg/mL	N2	74.1692
36	10 mg/mL	N3	92.1104
40	50 mg/mL	C	88.7692
40	50 mg/mL	N1	87.0066
40	50 mg/mL	N2	86.1782
40	50 mg/mL	N3	89.9095
40	10 mg/mL	N2	94.8429
40	10 mg/mL	N3	99.2827
45	50 mg/mL	C	88.7692
45	50 mg/mL	N1	87.0066
45	50 mg/mL	N2	86.1782
45	50 mg/mL	N3	89.9125
46	10 mg/mL	N2	99.4213
46	10 mg/mL	N3	99.4669
50	50 mg/mL	C	89.0679
50	50 mg/mL	N1	87.0484
50	50 mg/mL	N2	88.6177
50	50 mg/mL	N3	94.7069
50	10 mg/mL	N2	99.4213
50	10 mg/mL	N3	99.6111
56	10 mg/mL	N2	99.895
56	10 mg/mL	N3	100
60	50 mg/mL	C	96.9513
60	50 mg/mL	N1	96.0175
60	50 mg/mL	N2	96.795
60	50 mg/mL	N3	98.1909
60	10 mg/mL	N2	100
60	10 mg/mL	N3	100

## Sheet: Fig3C_InVitroRelease_mw
Time	Payload_mw	Replicate_ID	Percentage_cumulative
0	40 kDa	C	0
0	40 kDa	N1	0
0	40 kDa	N2	0
0	40 kDa	N3	0
2	4.4 kDa	N1	0
2	4.4 kDa	N2	0
2	4.4 kDa	N3	0
2	75 kDa	N1	0
2	75 kDa	N2	0
2	75 kDa	N3	0
4	40 kDa	C	0.795249
4	40 kDa	N1	0.72281
4	40 kDa	N2	0.71323
4	40 kDa	N3	0.763608
4	4.4 kDa	N1	0
4	4.4 kDa	N2	0
4	4.4 kDa	N3	0
4	75 kDa	N1	0
4	75 kDa	N2	0
4	75 kDa	N3	0
8	40 kDa	C	2.31255
8	40 kDa	N1	1.73653
8	40 kDa	N2	1.89732
8	40 kDa	N3	2.19628
8	4.4 kDa	N1	0
8	4.4 kDa	N2	0
8	4.4 kDa	N3	0
8	75 kDa	N1	0
8	75 kDa	N2	0
8	75 kDa	N3	0
12	40 kDa	C	2.60642
12	40 kDa	N1	2.17897
12	40 kDa	N2	2.32299
12	40 kDa	N3	2.53033
12	4.4 kDa	N1	0
12	4.4 kDa	N2	0
12	4.4 kDa	N3	0
12	75 kDa	N1	0
12	75 kDa	N2	0
12	75 kDa	N3	0
16	40 kDa	C	3.40501
16	40 kDa	N1	2.57382
16	40 kDa	N2	2.87441
16	40 kDa	N3	3.5058
16	4.4 kDa	N1	6.90205
16	4.4 kDa	N2	1.32401
16	4.4 kDa	N3	0
16	75 kDa	N1	0
16	75 kDa	N2	0
16	75 kDa	N3	0
20	40 kDa	C	21.0308
20	40 kDa	N1	17.5439
20	40 kDa	N2	24.8814
20	40 kDa	N3	36.8354
20	4.4 kDa	N1	71.0056
20	4.4 kDa	N2	56.04
20	4.4 kDa	N3	18.4893
20	75 kDa	N1	13.3366
20	75 kDa	N2	0.0339529
20	75 kDa	N3	0.389069
22	40 kDa	C	45.1657
22	40 kDa	N1	52.494
22	40 kDa	N2	57.8968
22	40 kDa	N3	64.0249
22	4.4 kDa	N1	72.7082
22	4.4 kDa	N2	66.1771
22	4.4 kDa	N3	79.3453
22	75 kDa	N1	79.1621
22	75 kDa	N2	16.7253
22	75 kDa	N3	43.1785
24	4.4 kDa	N1	72.7082
24	4.4 kDa	N2	66.1771
24	4.4 kDa	N3	91.7162
24	75 kDa	N1	79.858
24	75 kDa	N2	72.3545
24	75 kDa	N3	69.8255
25	40 kDa	C	83.9209
25	40 kDa	N1	84.3162
25	40 kDa	N2	83.878
25	40 kDa	N3	86.6917
26	4.4 kDa	N1	73.0514
26	4.4 kDa	N2	66.8724
26	4.4 kDa	N3	94.0625
26	75 kDa	N1	82.0594
26	75 kDa	N2	83.6821
26	75 kDa	N3	74.1535
28	40 kDa	C	88.7692
28	40 kDa	N1	86.9112
28	40 kDa	N2	85.9671
28	40 kDa	N3	89.9095
28	4.4 kDa	N1	73.0514
28	4.4 kDa	N2	66.8724
28	4.4 kDa	N3	94.0625
28	75 kDa	N1	82.0594
28	75 kDa	N2	84.2491
28	75 kDa	N3	74.9335
30	40 kDa	C	88.7692
30	40 kDa	N1	86.9112
30	40 kDa	N2	86.0381
30	40 kDa	N3	89.9095
30	4.4 kDa	N1	73.0719
30	4.4 kDa	N2	66.8724
30	4.4 kDa	N3	94.0625
30	75 kDa	N1	82.0594
30	75 kDa	N2	84.6156
30	75 kDa	N3	74.9335
32	40 kDa	C	88.7692
32	40 kDa	N1	87.0066
32	40 kDa	N2	86.1782
32	40 kDa	N3	89.9095
32	4.4 kDa	N1	73.0719
32	4.4 kDa	N2	66.8724
32	4.4 kDa	N3	94.0779
32	75 kDa	N1	82.0594
32	75 kDa	N2	85.0212
32	75 kDa	N3	74.9335
34	40 kDa	C	88.7692
34	40 kDa	N1	87.0066
34	40 kDa	N2	86.1782
34	40 kDa	N3	89.9095
36	4.4 kDa	N1	73.0719
36	4.4 kDa	N2	66.8724
36	4.4 kDa	N3	94.0779
36	75 kDa	N1	82.1237
36	75 kDa	N2	85.4337
36	75 kDa	N3	75.0781
40	40 kDa	C	88.7692
40	40 kDa	N1	87.0066
40	40 kDa	N2	86.1782
40	40 kDa	N3	89.9095
40	4.4 kDa	N1	73.0719
40	4.4 kDa	N2	66.8724
40	4.4 kDa	N3	94.0779
40	75 kDa	N1	82.191
40	75 kDa	N2	85.4337
40	75 kDa	N3	75.0781
45	40 kDa	C	88.7692
45	40 kDa	N1	87.0066
45	40 kDa	N2	86.1782
45	40 kDa	N3	89.9125
46	4.4 kDa	N1	79.6845
46	4.4 kDa	N2	67.4091
46	4.4 kDa	N3	94.0779
46	75 kDa	N1	98.3258
46	75 kDa	N2	88.1418
46	75 kDa	N3	84.9276
50	40 kDa	C	89.0679
50	40 kDa	N1	87.0484
50	40 kDa	N2	88.6177
50	40 kDa	N3	94.7069
50	4.4 kDa	N1	96.0267
50	4.4 kDa	N2	75.4144
50	4.4 kDa	N3	95.0885
50	75 kDa	N1	100
50	75 kDa	N2	95.8517
50	75 kDa	N3	97.1291
56	4.4 kDa	N1	97.3939
56	4.4 kDa	N2	75.4144
56	4.4 kDa	N3	95.5791
56	75 kDa	N1	100
56	75 kDa	N2	98.5852
56	75 kDa	N3	99.6663
60	40 kDa	C	96.9513
60	40 kDa	N1	96.0175
60	40 kDa	N2	96.795
60	40 kDa	N3	98.1909
60	4.4 kDa	N1	97.4807
60	4.4 kDa	N2	100
60	4.4 kDa	N3	99.1143
60	75 kDa	N1	100
60	75 kDa	N2	99.8562
60	75 kDa	N3	99.6663

[truncated: 22 more sheets: Fig4B_InVivoKinetics_PSML, Fig4D_InVivoKinetics_LongBoosti, Fig5_Supp13_InVivo_allImmunogen, Fig6_Supp15_InVivo_allEfficacy, Supp2A_InnerEffect, Supp2C_HistogramInnerPressure, Supp3C_HistogramFlatProduction, Supp4B_HistogramBEProduction, Supp5A_InVitroRelease_Imaging_D, Supp5B_InVitro_Imaging_ShellCor, Supp6C_InVitroRelease_R21Dextra, Supp7A_InVitro_Release_Imaging_, Supp8A_InVitro_Diameter_Imaging, Supp9A_InVitroRelease_incubpH, Supp10_InVivoKinetics_IVIS, Supp12_InVivoKinetics_PSML, Supp14_InVivo_Immunogenicity_em, Supp16A_InVitroRelease_Storage, Supp16B_InVitroRelease_Drying, Supp16D_Injectability …]
